# Supplementary material for: Human T cells engineered with a leukemia lipid-specific TCR enables donor-unrestricted recognition of CD1c-expressing leukemia
Source: Nat Commun. 2021 Aug 11;12:4844. doi: 10.1038/s41467-021-25223-0 (PMC8358059; doi:10.1038/s41467-021-25223-0)
Supplement: Supplementary file 4 — Source Data [file 41467_2021_25223_MOESM4_ESM.xlsx]

## Sheet: Figure 1 - panel A
Fig. 1a
Leukemia Type	Dataset		CD1A	CD1B	CD1C	CD1D
adult AML	GSE12417	Metzeler et al	6.50367	6.93311	8.19695	9.83746
adult AML	GSE12417	Metzeler et al	6.56297	7.16322	8.04627	5.76233
adult AML	GSE12417	Metzeler et al	6.44843	6.87646	7.49134	6.45862
adult AML	GSE12417	Metzeler et al	6.65441	6.99156	7.52783	6.83943
adult AML	GSE12417	Metzeler et al	7.15992	7.14004	9.55999	8.50907
adult AML	GSE12417	Metzeler et al	6.43911	6.99641	7.60788	4.96261
adult AML	GSE12417	Metzeler et al	6.63486	7.17084	7.51604	7.38482
adult AML	GSE12417	Metzeler et al	6.45156	7.13838	7.70814	6.96803
adult AML	GSE12417	Metzeler et al	7.14746	7.5314	7.36945	5.13072
adult AML	GSE12417	Metzeler et al	6.51505	6.79787	8.5469	9.21962
adult AML	GSE12417	Metzeler et al	6.83998	7.72074	8.29564	9.01318
adult AML	GSE12417	Metzeler et al	6.49705	6.82809	8.23878	8.62655
adult AML	GSE12417	Metzeler et al	6.59366	7.06763	7.63855	4.99804
adult AML	GSE12417	Metzeler et al	6.73513	7.00551	7.87591	9.44815
adult AML	GSE12417	Metzeler et al	7.1909	7.37095	8.02672	11.4283
adult AML	GSE12417	Metzeler et al	7.36701	7.39592	8.18515	5.46116
adult AML	GSE12417	Metzeler et al	7.01503	7.21718	8.04611	10.5145
adult AML	GSE12417	Metzeler et al	6.77206	7.31884	7.73641	6.82061
adult AML	GSE12417	Metzeler et al	6.34802	6.81853	7.99311	9.62434
adult AML	GSE12417	Metzeler et al	7.33829	7.8882	9.46664	10.2768
adult AML	GSE12417	Metzeler et al	6.62443	6.59552	8.14171	5.19319
adult AML	GSE12417	Metzeler et al	6.526	6.91297	7.62093	4.97893
adult AML	GSE12417	Metzeler et al	6.63938	7.15264	8.91822	10.4394
adult AML	GSE12417	Metzeler et al	6.7235	6.80938	8.74461	9.87551
adult AML	GSE12417	Metzeler et al	6.57277	7.11573	8.05015	10.3608
adult AML	GSE12417	Metzeler et al	6.66096	7.12428	7.63518	5.21589
adult AML	GSE12417	Metzeler et al	6.88009	7.08725	8.19715	5.4875
adult AML	GSE12417	Metzeler et al	6.66739	7.05806	7.5059	4.85081
adult AML	GSE12417	Metzeler et al	6.82047	6.95268	7.89984	5.01291
adult AML	GSE12417	Metzeler et al	6.95661	7.20096	8.00059	11.1945
adult AML	GSE12417	Metzeler et al	6.47956	6.87017	8.38098	5.2742
adult AML	GSE12417	Metzeler et al	6.63729	7.13727	7.90424	5.23164
adult AML	GSE12417	Metzeler et al	7.02937	7.27525	8.06881	7.86276
adult AML	GSE12417	Metzeler et al	7.09506	7.30408	8.02702	9.70788
adult AML	GSE12417	Metzeler et al	6.31853	7.28904	7.70047	8.5515
adult AML	GSE12417	Metzeler et al	6.84378	7.16359	7.8177	8.59115
adult AML	GSE12417	Metzeler et al	6.56628	7.13982	7.37247	7.02332
adult AML	GSE12417	Metzeler et al	6.45157	6.61787	7.481	4.95224
adult AML	GSE12417	Metzeler et al	7.91448	6.95471	9.22838	10.9165
adult AML	GSE12417	Metzeler et al	7.0219	6.88861	7.79257	6.69
adult AML	GSE12417	Metzeler et al	6.4685	6.23603	7.39691	10.3583
adult AML	GSE12417	Metzeler et al	6.71818	6.79619	7.29252	4.78821
adult AML	GSE12417	Metzeler et al	6.88899	6.93292	8.07772	9.47662
adult AML	GSE12417	Metzeler et al	7.67398	8.12622	8.63016	5.23885
adult AML	GSE12417	Metzeler et al	6.64685	6.61295	7.64927	4.95891
adult AML	GSE12417	Metzeler et al	6.4721	6.79602	8.7299	10.484
adult AML	GSE12417	Metzeler et al	6.88712	7.19761	7.95457	5.01783
adult AML	GSE12417	Metzeler et al	6.71333	7.08122	8.44824	8.73538
adult AML	GSE12417	Metzeler et al	6.46382	6.92914	7.49562	6.58326
adult AML	GSE12417	Metzeler et al	6.76732	6.92458	8.23037	5.0158
adult AML	GSE12417	Metzeler et al	6.6704	7.0185	7.99235	8.74224
adult AML	GSE12417	Metzeler et al	6.46434	6.8973	8.21007	6.34711
adult AML	GSE12417	Metzeler et al	6.63729	7.21708	7.86285	7.07316
adult AML	GSE12417	Metzeler et al	6.55706	6.82685	7.34044	4.78583
adult AML	GSE12417	Metzeler et al	6.47529	6.7634	7.79282	5.18401
adult AML	GSE12417	Metzeler et al	6.93052	7.02331	8.029	8.13923
adult AML	GSE12417	Metzeler et al	6.62221	6.75301	7.7108	5.80011
adult AML	GSE12417	Metzeler et al	6.85099	7.52513	8.74561	9.59569
adult AML	GSE12417	Metzeler et al	6.66447	6.84419	7.48852	5.76388
adult AML	GSE12417	Metzeler et al	6.42162	7.1464	8.26647	8.62327
adult AML	GSE12417	Metzeler et al	7.17973	7.35616	8.0857	5.28636
adult AML	GSE12417	Metzeler et al	7.41995	7.38023	8.00345	5.63753
adult AML	GSE12417	Metzeler et al	6.4674	6.81323	7.59483	9.50237
adult AML	GSE12417	Metzeler et al	6.39465	6.68379	7.36479	6.14962
adult AML	GSE12417	Metzeler et al	7.30596	7.28246	8.31329	7.80987
adult AML	GSE12417	Metzeler et al	7.26432	7.65409	8.23192	6.12525
adult AML	GSE12417	Metzeler et al	6.38835	7.13686	7.67335	7.62858
adult AML	GSE12417	Metzeler et al	6.81728	7.27963	7.48312	7.00164
adult AML	GSE12417	Metzeler et al	6.7205	7.0276	7.32838	5.06523
adult AML	GSE12417	Metzeler et al	7.15324	7.86734	8.28902	8.86463
adult AML	GSE12417	Metzeler et al	7.25292	7.67476	8.29044	6.15748
adult AML	GSE12417	Metzeler et al	6.54308	7.55889	8.18863	8.71273
adult AML	GSE12417	Metzeler et al	7.33273	7.63878	8.50264	6.19845
adult AML	GSE12417	Metzeler et al	6.74984	7.25745	7.75271	5.90115
adult AML	GSE12417	Metzeler et al	6.55036	7.35323	8.18087	6.66534
adult AML	GSE12417	Metzeler et al	6.17743	6.91051	7.80239	6.16198
adult AML	GSE12417	Metzeler et al	6.41695	7.26793	7.83695	7.90707
adult AML	GSE12417	Metzeler et al	6.47493	7.00014	7.97964	6.53014
adult AML	GSE12417	Metzeler et al	7.03709	7.51284	8.34039	5.37415
adult AML	GSE12417	Metzeler et al	7.78187	7.9191	8.23835	5.74161
adult AML	GSE12417	Metzeler et al	6.99279	7.31771	8.77691	9.41607
adult AML	GSE12417	Metzeler et al	7.05058	7.24355	9.61869	9.20003
adult AML	GSE12417	Metzeler et al	6.6292	7.11922	9.27701	9.6133
adult AML	GSE12417	Metzeler et al	6.50082	7.11619	7.78493	5.12906
adult AML	GSE12417	Metzeler et al	7.02818	7.28918	8.28266	8.15897
adult AML	GSE12417	Metzeler et al	6.74249	6.91679	7.58691	5.25042
adult AML	GSE12417	Metzeler et al	6.21752	6.88453	7.54471	9.83162
adult AML	GSE12417	Metzeler et al	6.50067	7.01788	7.73071	5.83263
adult AML	GSE12417	Metzeler et al	6.60969	7.09885	7.91332	10.6168
adult AML	GSE12417	Metzeler et al	6.57033	6.87879	7.35432	10.3864
adult AML	GSE12417	Metzeler et al	6.98517	7.36479	8.16681	9.34983
adult AML	GSE12417	Metzeler et al	6.55657	7.03569	7.79631	6.35171
adult AML	GSE12417	Metzeler et al	6.57583	6.95341	7.7865	11.8853
adult AML	GSE12417	Metzeler et al	6.91026	7.10128	8.09965	11.1111
adult AML	GSE12417	Metzeler et al	6.8115	7.00098	8.02409	11.4457
adult AML	GSE12417	Metzeler et al	6.44607	6.69074	7.5075	9.48072
adult AML	GSE12417	Metzeler et al	7.46424	7.39533	8.08148	5.43824
adult AML	GSE12417	Metzeler et al	6.61007	7.17306	7.49274	5.15474
adult AML	GSE12417	Metzeler et al	6.55788	7.10099	7.80807	5.81778
adult AML	GSE12417	Metzeler et al	6.85515	6.85424	7.50217	6.75541
adult AML	GSE12417	Metzeler et al	6.60136	6.90585	7.80795	5.26651
adult AML	GSE12417	Metzeler et al	6.42895	7.04767	7.39542	5.78107
adult AML	GSE12417	Metzeler et al	6.70795	7.0122	7.82046	6.49581
adult AML	GSE12417	Metzeler et al	6.29034	6.39219	7.63338	7.18084
adult AML	GSE12417	Metzeler et al	6.67237	6.87492	8.11323	10.6418
adult AML	GSE12417	Metzeler et al	7.12918	7.87609	8.33025	5.27307
adult AML	GSE12417	Metzeler et al	6.64174	6.96074	7.68253	6.27787
adult AML	GSE12417	Metzeler et al	6.74525	7.01038	8.38535	8.22863
adult AML	GSE12417	Metzeler et al	7.7502	8.12849	8.38191	5.54575
adult AML	GSE12417	Metzeler et al	7.04477	7.30623	8.32453	11.3535
adult AML	GSE12417	Metzeler et al	6.61439	6.96697	7.7166	8.0976
adult AML	GSE12417	Metzeler et al	6.95932	7.31519	7.89611	7.48567
adult AML	GSE12417	Metzeler et al	6.58533	7.15974	8.07134	5.91899
adult AML	GSE12417	Metzeler et al	6.52702	7.01844	7.62258	9.51776
adult AML	GSE12417	Metzeler et al	6.64906	6.87125	7.79005	5.19717
adult AML	GSE12417	Metzeler et al	6.35721	6.92032	9.30134	6.3973
adult AML	GSE12417	Metzeler et al	6.58135	6.78529	9.74185	8.0895
adult AML	GSE12417	Metzeler et al	6.86975	7.4419	8.19965	10.5413
adult AML	GSE12417	Metzeler et al	6.49196	7.00452	7.70503	8.39383
adult AML	GSE12417	Metzeler et al	6.61777	7.12511	7.48266	5.2081
adult AML	GSE12417	Metzeler et al	6.32778	6.4798	7.28895	6.9224
adult AML	GSE12417	Metzeler et al	6.54637	6.98809	8.17073	8.64271
adult AML	GSE12417	Metzeler et al	6.27522	6.95738	7.83272	5.3497
adult AML	GSE12417	Metzeler et al	6.46678	7.13527	8.01521	10.7608
adult AML	GSE12417	Metzeler et al	6.88262	7.17955	7.77477	5.55249
adult AML	GSE12417	Metzeler et al	7.24828	7.60534	8.4184	9.77572
adult AML	GSE12417	Metzeler et al	6.85687	7.13084	8.81718	9.52036
adult AML	GSE12417	Metzeler et al	6.24958	6.8371	7.70624	7.02925
adult AML	GSE12417	Metzeler et al	6.83968	7.25673	7.84209	9.84936
adult AML	GSE12417	Metzeler et al	6.66376	7.10285	8.34316	6.757
adult AML	GSE12417	Metzeler et al	6.76918	7.09561	7.79747	9.15015
adult AML	GSE12417	Metzeler et al	6.58122	7.08301	7.93187	5.2739
adult AML	GSE12417	Metzeler et al	6.64222	7.10974	8.06662	5.21494
adult AML	GSE12417	Metzeler et al	6.66132	7.0721	8.0679	10.41
adult AML	GSE12417	Metzeler et al	6.96347	7.05885	8.0167	5.74658
adult AML	GSE12417	Metzeler et al	6.51219	7.06375	7.96172	7.72022
adult AML	GSE12417	Metzeler et al	7.15592	7.30572	8.19717	9.9966
adult AML	GSE12417	Metzeler et al	6.76356	7.17761	8.02829	6.82981
adult AML	GSE12417	Metzeler et al	6.45943	7.09441	7.92585	5.44355
adult AML	GSE12417	Metzeler et al	6.8991	7.13043	8.13875	5.42212
adult AML	GSE12417	Metzeler et al	6.44116	6.79372	7.80902	5.63425
adult AML	GSE12417	Metzeler et al	7.72383	8.3356	8.87653	6.26464
adult AML	GSE12417	Metzeler et al	6.43841	6.78305	7.36501	4.93085
adult AML	GSE12417	Metzeler et al	6.7369	7.08037	9.42795	6.62582
adult AML	GSE12417	Metzeler et al	6.2821	6.61674	7.21827	5.44788
adult AML	GSE12417	Metzeler et al	6.75555	7.21791	9.03942	8.0615
adult AML	GSE12417	Metzeler et al	6.88746	7.00396	7.9299	5.49793
adult AML	GSE12417	Metzeler et al	6.61828	7.09613	7.71498	5.56261
adult AML	GSE12417	Metzeler et al	6.89527	7.46522	8.00417	5.51696
adult AML	GSE12417	Metzeler et al	6.90558	7.18835	8.06093	5.57105
adult AML	GSE12417	Metzeler et al	6.67193	7.13152	7.68872	5.84599
adult AML	GSE12417	Metzeler et al	6.56981	7.12235	8.01271	10.0739
adult AML	GSE12417	Metzeler et al	7.00723	7.36246	7.94787	6.29299
adult AML	GSE12417	Metzeler et al	6.63236	6.99711	7.73545	5.2084
adult AML	GSE12417	Metzeler et al	7.2413	7.17347	7.98756	5.36237
adult AML	GSE12417	Metzeler et al	7.75898	7.72138	8.22005	7.81779
adult AML	GSE12417	Metzeler et al	7.42589	7.47653	8.00371	8.20194
adult AML	GSE12417	Metzeler et al	7.00761	7.22935	8.31919	5.22506
adult AML	GSE12417	Metzeler et al	7.59279	7.47858	8.32361	5.61011
adult AML	GSE12417	Metzeler et al	6.76368	6.89376	7.21396	5.5816
adult AML	GSE12417	Metzeler et al	6.88191	7.74981	8.39279	8.38113
adult AML	GSE12417	Metzeler et al	6.7313	7.23697	7.537	5.01634
adult AML	GSE12417	Metzeler et al	7.78115	8.12696	8.1656	9.54495
adult AML	GSE12417	Metzeler et al	6.9137	7.45581	8.52307	5.11757
adult AML	GSE12417	Metzeler et al	6.85921	7.14498	7.88499	10.2828
adult AML	GSE12417	Metzeler et al	6.2004	6.52132	7.2093	5.80073
adult AML	GSE12417	Metzeler et al	6.60574	7.59521	8.29746	5.38834
adult AML	GSE12417	Metzeler et al	6.68611	7.07197	7.92122	5.75772
adult AML	GSE12417	Metzeler et al	6.46682	6.83084	7.75867	5.21786
adult AML	GSE12417	Metzeler et al	6.88786	7.34135	7.819	8.48808
adult AML	GSE12417	Metzeler et al	6.68182	7.01592	7.92738	5.40462
adult AML	GSE12417	Metzeler et al	7.09047	7.23839	8.65588	10.0179
adult AML	GSE12417	Metzeler et al	6.35072	6.75117	7.45211	6.68262
adult AML	GSE12417	Metzeler et al	6.91097	7.30457	8.05754	8.24921
adult AML	GSE12417	Metzeler et al	6.72469	6.73727	6.76517	5.85803
adult AML	GSE12417	Metzeler et al	6.28646	6.78668	7.66091	5.39433
adult AML	GSE12417	Metzeler et al	6.78849	7.2137	9.15922	9.6639
adult AML	GSE12417	Metzeler et al	6.9474	7.16816	7.65643	4.96746
adult AML	GSE12417	Metzeler et al	6.70516	6.88747	7.75536	8.43275
adult AML	GSE12417	Metzeler et al	6.05885	6.67212	7.54476	8.66708
adult AML	GSE12417	Metzeler et al	6.57193	7.10513	8.22945	5.66231
adult AML	GSE12417	Metzeler et al	7.12511	7.66837	8.30001	5.90909
adult AML	GSE12417	Metzeler et al	6.1181	6.6797	7.51405	5.23695
adult AML	GSE12417	Metzeler et al	6.46791	6.9907	7.59192	5.33723
adult AML	GSE12417	Metzeler et al	6.56723	6.6174	7.59257	5.49665
adult AML	GSE12417	Metzeler et al	6.84434	7.16155	8.31215	9.86686
adult AML	GSE12417	Metzeler et al	6.4655	7.02378	7.58028	5.5447
adult AML	GSE12417	Metzeler et al	7.23169	7.3738	8.56465	5.6417
adult AML	GSE12417	Metzeler et al	6.95157	7.48705	8.10982	5.98566
adult AML	GSE12417	Metzeler et al	6.72972	7.08526	8.44346	6.03286
adult AML	GSE12417	Metzeler et al	6.30219	6.73617	7.44319	5.87504
adult AML	GSE12417	Metzeler et al	6.71734	7.27835	7.88297	5.9259
adult AML	GSE12417	Metzeler et al	6.38888	6.84993	7.82916	6.53739
adult AML	GSE12417	Metzeler et al	6.66703	6.77871	7.49922	6.9142
adult AML	GSE12417	Metzeler et al	6.79384	7.10153	7.76505	5.45432
adult AML	GSE12417	Metzeler et al	6.15523	6.67358	7.47154	6.10755
adult AML	GSE12417	Metzeler et al	7.15811	7.71316	8.63086	6.18632
adult AML	GSE12417	Metzeler et al	6.88035	7.02038	8.15845	9.84323
adult AML	GSE12417	Metzeler et al	6.36514	6.85608	8.12531	6.45074
adult AML	GSE12417	Metzeler et al	7.49854	7.95198	8.5554	5.43676
adult AML	GSE12417	Metzeler et al	6.67299	7.19855	8.07202	8.67371
adult AML	GSE12417	Metzeler et al	6.90306	7.19732	7.99327	6.48479
adult AML	GSE12417	Metzeler et al	6.34499	6.79664	7.51753	6.82383
adult AML	GSE12417	Metzeler et al	7.25771	7.45955	8.45033	8.50177
adult AML	GSE12417	Metzeler et al	7.28777	7.50848	9.27487	8.38811
adult AML	GSE12417	Metzeler et al	6.37548	6.51652	8.0532	8.5325
adult AML	GSE12417	Metzeler et al	7.56352	7.50109	8.00176	5.59037
adult AML	GSE12417	Metzeler et al	7.03152	7.10577	7.85531	8.67501
adult AML	GSE12417	Metzeler et al	6.65449	6.98904	8.28372	10.7267
adult AML	GSE12417	Metzeler et al	6.45592	7.1065	7.98353	5.81964
adult AML	GSE12417	Metzeler et al	6.88196	7.38083	8.38202	6.38974
adult AML	GSE12417	Metzeler et al	6.29108	6.47882	7.38049	5.3097
adult AML	GSE12417	Metzeler et al	6.74623	7.1754	7.86837	5.36588
adult AML	GSE12417	Metzeler et al	7.00404	7.08634	7.74203	11.0246
adult AML	GSE12417	Metzeler et al	6.9427	7.23007	8.11022	10.8243
adult AML	GSE12417	Metzeler et al	6.45841	7.15489	7.75874	8.24569
adult AML	GSE12417	Metzeler et al	6.69519	6.87973	7.8911	6.37323
adult AML	GSE12417	Metzeler et al	6.81277	6.99823	7.75934	10.4238
adult AML	GSE12417	Metzeler et al	6.66163	6.92808	7.49294	9.06403
adult AML	GSE12417	Metzeler et al	6.64965	7.10278	8.31259	5.55199
adult AML	GSE12417	Metzeler et al	6.80034	6.77094	7.61478	6.29544
adult AML	GSE12417	Metzeler et al	6.62596	7.02505	8.05661	5.50724
adult AML	GSE12417	Metzeler et al	7.01539	7.08062	7.87747	7.46913
adult AML	GSE12417	Metzeler et al	6.5764	7.11922	7.93177	5.46415
adult AML	GSE12417	Metzeler et al	6.88165	7.2697	8.15002	10.2374
adult AML	GSE12417	Metzeler et al	6.46823	6.83188	7.92996	10.9181
adult AML	GSE12417	Metzeler et al	6.88756	6.85158	7.55515	5.68482
adult AML	GSE12417	Metzeler et al	6.70542	7.08852	7.62929	5.2611
adult AML	GSE12417	Metzeler et al	6.81086	7.2613	8.11752	9.14618
adult AML	GSE12417	Metzeler et al	6.69293	6.48804	8.23368	11.2347
adult AML	GSE12417	Metzeler et al	7.78098	8.27009	9.1522	6.08582
adult AML	GSE12417	Metzeler et al	6.5524	6.89283	7.38998	5.92225
adult AML	GSE12417	Metzeler et al	6.72972	7.0744	7.9066	10.7256
adult AML	GSE12417	Metzeler et al	7.4816	7.89721	8.15528	5.59257
adult AML	GSE12417	Metzeler et al	6.45314	7.20912	7.84651	9.92348
adult AML	GSE12417	Metzeler et al	6.491	6.87345	7.53793	7.68648
adult AML	GSE12417	Metzeler et al	6.33199	7.06658	8.16995	8.40329
adult AML	GSE12417	Metzeler et al	6.86279	7.18783	7.95008	5.77244
adult AML	GSE12417	Metzeler et al	6.82572	7.13863	8.22669	9.47168
adult AML	GSE12417	Metzeler et al	6.79601	7.16304	7.9997	5.44117
adult AML	GSE12417	Metzeler et al	6.85369	6.90793	8.09136	5.62759
adult AML	GSE12417	Metzeler et al	7.12482	7.11399	7.92379	5.16886
adult B-ALL	GSE14834	Fulci et al	8.29345	5.86434	8.31233	5.39209
adult B-ALL	GSE14834	Fulci et al	7.25855	4.81995	6.23103	5.40182
adult B-ALL	GSE14834	Fulci et al	5.88687	8.16486	6.54917	6.26133
adult B-ALL	GSE14834	Fulci et al	4.03566	4.12788	4.88019	4.47665
adult B-ALL	GSE14834	Fulci et al	3.43452	3.12522	4.89688	3.36887
adult B-ALL	GSE14834	Fulci et al	3.44536	3.538	6.69804	5.54183
adult B-ALL	GSE14834	Fulci et al	3.7609	3.99586	6.17277	3.40888
adult B-ALL	GSE14834	Fulci et al	3.25793	3.63359	5.16963	4.03938
adult B-ALL	GSE14834	Fulci et al	3.76154	3.72856	5.19818	3.24835
adult B-ALL	GSE14834	Fulci et al	3.78916	2.94154	5.18602	2.59147
adult B-ALL	GSE14834	Fulci et al	3.88172	3.61673	4.89881	3.20261
adult B-ALL	GSE14834	Fulci et al	3.54228	3.60058	5.73705	2.95718
adult B-ALL	GSE14834	Fulci et al	3.63278	4.28392	5.59436	3.45307
adult B-ALL	GSE14834	Fulci et al	3.87519	3.48458	5.59252	3.44415
adult B-ALL	GSE14834	Fulci et al	3.9926	3.48191	5.39539	4.54495
adult B-ALL	GSE14834	Fulci et al	3.39651	3.52864	5.38718	3.04053
adult B-ALL	GSE14834	Fulci et al	3.45694	3.38239	5.4077	3.56243
adult B-ALL	GSE14834	Fulci et al	3.60261	3.25925	6.35919	4.04248
adult B-ALL	GSE14834	Fulci et al	3.34397	2.74211	4.74097	3.10734
adult T-ALL	GSE14618	Winter et al	4.09863	5.21014	4.84328	3.86767
adult T-ALL	GSE14618	Winter et al	5.72297	9.46462	6.42583	3.87331
adult T-ALL	GSE14618	Winter et al	5.96084	6.66941	6.71314	3.6171
adult T-ALL	GSE14618	Winter et al	4.71101	5.41036	5.99463	2.99004
adult T-ALL	GSE14618	Winter et al	4.59365	5.03467	5.60369	3.85544
adult T-ALL	GSE14618	Winter et al	4.8476	5.02904	5.19592	3.00934
adult T-ALL	GSE14618	Winter et al	5.01339	6.398	5.64616	3.16503
adult T-ALL	GSE14618	Winter et al	10.4649	10.4643	7.05136	3.66727
adult T-ALL	GSE14618	Winter et al	4.59534	5.14479	5.09237	2.84347
adult T-ALL	GSE14618	Winter et al	8.89188	7.23233	8.68718	4.64538
adult T-ALL	GSE14618	Winter et al	5.61638	10.8272	5.90764	5.02281
adult T-ALL	GSE14618	Winter et al	9.44724	8.75737	7.97109	4.41787
adult T-ALL	GSE14618	Winter et al	5.90244	8.90113	6.55944	4.44629
adult T-ALL	GSE14618	Winter et al	4.21589	9.41302	5.64665	4.48464
adult T-ALL	GSE14618	Winter et al	4.47409	5.11963	4.87748	3.10963
adult T-ALL	GSE14618	Winter et al	9.49375	9.20987	6.9451	4.60293
adult T-ALL	GSE14618	Winter et al	6.31657	5.6109	6.52481	3.47797
adult T-ALL	GSE14618	Winter et al	6.43257	10.3364	6.61394	4.53223
adult T-ALL	GSE14618	Winter et al	5.71715	10.2815	5.90606	4.83387
adult T-ALL	GSE14618	Winter et al	7.98401	9.6119	7.24234	5.16014
adult T-ALL	GSE14618	Winter et al	10.1655	10.3687	6.39918	5.25309
adult T-ALL	GSE14618	Winter et al	6.83298	9.53023	6.64284	6.29354
adult T-ALL	GSE14618	Winter et al	5.45887	9.97087	5.82031	3.67789
adult T-ALL	GSE14618	Winter et al	7.97757	10.5028	7.82853	5.06285
adult T-ALL	GSE14618	Winter et al	10.2393	10.8971	5.52366	5.50129
adult T-ALL	GSE14618	Winter et al	7.04749	9.01744	6.76633	5.05104
adult T-ALL	GSE14618	Winter et al	8.3692	6.94204	7.31574	3.16405
adult T-ALL	GSE14618	Winter et al	8.71824	7.16974	8.23527	4.88491
adult T-ALL	GSE14618	Winter et al	7.09267	10.7123	6.13675	6.09689
adult T-ALL	GSE14618	Winter et al	7.81624	6.65192	6.14494	3.48943
adult T-ALL	GSE14618	Winter et al	4.81292	6.49329	5.39595	3.44001
adult T-ALL	GSE14618	Winter et al	6.81157	5.69546	7.72973	3.24353
adult T-ALL	GSE14618	Winter et al	6.62763	4.81465	5.57535	3.90838
adult T-ALL	GSE14618	Winter et al	9.74925	10.0568	6.58772	6.56973
adult T-ALL	GSE14618	Winter et al	5.2815	9.66613	5.86275	4.20261
adult T-ALL	GSE14618	Winter et al	5.34715	6.23557	6.95214	3.65005
adult T-ALL	GSE14618	Winter et al	8.92007	9.3393	7.0556	4.192
adult T-ALL	GSE14618	Winter et al	7.84307	11.0657	6.0694	4.84676
adult T-ALL	GSE14618	Winter et al	7.31715	10.6288	6.23563	4.2532
adult T-ALL	GSE14618	Winter et al	6.61634	7.94513	7.03923	4.36326
adult T-ALL	GSE14618	Winter et al	6.23879	7.67482	6.19186	3.87575
adult T-ALL	GSE14618	Winter et al	8.20316	10.4073	6.27383	4.36948
adult T-ALL	GSE14618	Winter et al	6.46144	10.5777	6.34221	5.41237
adult T-ALL	GSE14618	Winter et al	10.4556	10.5152	7.37664	3.941
adult T-ALL	GSE14618	Winter et al	6.25805	9.70794	6.25537	3.58233
adult T-ALL	GSE14618	Winter et al	4.97538	10.3779	6.35786	3.53887
adult T-ALL	GSE14618	Winter et al	6.39882	5.55397	5.71712	4.22708
adult T-ALL	GSE14618	Winter et al	6.3783	6.50231	5.85249	3.84615
adult T-ALL	GSE14618	Winter et al	4.75519	5.64345	7.14458	5.68364
adult T-ALL	GSE14618	Winter et al	4.64284	4.80353	6.16121	5.21205
adult T-ALL	GSE14618	Winter et al	4.32829	5.55508	5.43943	3.44335
adult T-ALL	GSE14618	Winter et al	4.50978	5.80479	5.96762	3.82985
adult T-ALL	GSE14618	Winter et al	8.90938	11.273	6.07578	6.53898
adult T-ALL	GSE14618	Winter et al	7.14391	10.6038	6.52061	3.76116
adult T-ALL	GSE14618	Winter et al	11.1575	12.0122	9.00112	4.47753
adult T-ALL	GSE14618	Winter et al	6.03518	8.76106	5.92273	4.39504
adult T-ALL	GSE14618	Winter et al	4.82386	10.6428	5.48983	4.20138
adult T-ALL	GSE14618	Winter et al	5.94982	6.72224	5.85507	4.00014
adult T-ALL	GSE14618	Winter et al	6.53459	7.39339	5.7651	3.9373
adult T-ALL	GSE14618	Winter et al	4.78095	5.89311	5.73911	3.82894
adult T-ALL	GSE14618	Winter et al	5.40833	6.55264	6.93708	3.87416
adult T-ALL	GSE14618	Winter et al	5.43032	5.69277	5.64682	4.03174
adult T-ALL	GSE14618	Winter et al	6.31064	7.8336	5.77935	3.91957
adult T-ALL	GSE14618	Winter et al	7.83098	10.4532	5.97874	4.07884
adult T-ALL	GSE14618	Winter et al	10.6939	9.52714	8.78713	8.2383
adult T-ALL	GSE14618	Winter et al	9.23498	11.1448	8.07423	4.58739
adult T-ALL	GSE14618	Winter et al	8.60206	9.63736	6.99263	5.05572
adult T-ALL	GSE14618	Winter et al	4.09874	4.95707	5.51539	3.59524
adult T-ALL	GSE14618	Winter et al	5.8007	7.06378	6.6078	3.86584
adult T-ALL	GSE14618	Winter et al	7.96914	9.62796	6.48996	4.12137
adult T-ALL	GSE14618	Winter et al	5.3264	5.8224	5.61063	3.60016
adult T-ALL	GSE14618	Winter et al	11.8119	12.0985	7.77865	5.71483
adult T-ALL	GSE14618	Winter et al	6.23822	6.47636	6.2918	4.02872
adult T-ALL	GSE14618	Winter et al	5.55425	6.82385	6.30046	3.76581
adult T-ALL	GSE14618	Winter et al	5.01221	6.05609	5.74172	3.54378
adult T-ALL	GSE14618	Winter et al	6.52887	11.2545	6.5473	4.40581
adult T-ALL	GSE14618	Winter et al	9.80903	10.4411	8.04329	5.18811
adult T-ALL	GSE14618	Winter et al	7.73336	8.33197	6.38383	3.87212
adult T-ALL	GSE14618	Winter et al	6.50249	7.39582	5.98402	5.25193
adult T-ALL	GSE14618	Winter et al	6.7107	6.82839	6.17684	3.81279
adult T-ALL	GSE14618	Winter et al	7.18401	7.05399	6.7196	4.11698
adult T-ALL	GSE14618	Winter et al	5.40992	8.90735	5.57963	3.89316
adult T-ALL	GSE14618	Winter et al	6.04095	7.01086	6.33626	3.88152
adult T-ALL	GSE14618	Winter et al	7.14274	6.38133	6.8067	4.13776
adult T-ALL	GSE14618	Winter et al	5.64944	9.33212	6.33461	4.8596
adult T-ALL	GSE14618	Winter et al	7.80211	7.13206	5.70927	4.47155
adult T-ALL	GSE14618	Winter et al	5.47065	6.10098	6.10438	3.6136
adult T-ALL	GSE14618	Winter et al	6.48368	9.68269	6.07197	3.7284
adult T-ALL	GSE14618	Winter et al	7.17228	8.63738	6.67883	4.01733
adult T-ALL	GSE14618	Winter et al	5.82194	10.8187	6.05137	4.10016
adult T-ALL	GSE14618	Winter et al	6.91206	7.32761	6.88824	4.32677
adult T-ALL	GSE14618	Winter et al	6.0349	6.71611	6.34378	3.89081
pediatric AML	GSE17855	Balgobind et al	5.32028	5.85574	7.04478	5.88861
pediatric AML	GSE17855	Balgobind et al	4.70834	5.09093	5.90457	4.27205
pediatric AML	GSE17855	Balgobind et al	5.17444	5.67674	6.14471	4.11711
pediatric AML	GSE17855	Balgobind et al	4.58434	5.49867	5.86921	3.89109
pediatric AML	GSE17855	Balgobind et al	5.15463	5.6914	7.66836	4.79692
pediatric AML	GSE17855	Balgobind et al	5.06809	5.73206	6.52093	3.93288
pediatric AML	GSE17855	Balgobind et al	5.34664	5.44132	5.93877	5.24675
pediatric AML	GSE17855	Balgobind et al	5.34881	5.96816	6.39112	4.89832
pediatric AML	GSE17855	Balgobind et al	5.42676	6.04989	6.37502	6.69582
pediatric AML	GSE17855	Balgobind et al	5.15299	5.47585	6.12343	4.87606
pediatric AML	GSE17855	Balgobind et al	4.96257	5.6384	6.2287	4.02215
pediatric AML	GSE17855	Balgobind et al	5.33913	5.56453	6.44768	7.53219
pediatric AML	GSE17855	Balgobind et al	5.48811	6.0163	6.46394	8.78509
pediatric AML	GSE17855	Balgobind et al	4.76777	5.60397	5.84453	3.81749
pediatric AML	GSE17855	Balgobind et al	5.34171	5.92801	6.11141	3.82802
pediatric AML	GSE17855	Balgobind et al	5.41119	5.84199	6.20332	4.00878
pediatric AML	GSE17855	Balgobind et al	5.80769	5.9347	6.34986	4.34394
pediatric AML	GSE17855	Balgobind et al	5.4245	6.32771	6.92297	3.78711
pediatric AML	GSE17855	Balgobind et al	5.40541	6.05044	7.07838	4.77298
pediatric AML	GSE17855	Balgobind et al	5.45425	6.16966	8.41413	6.49896
pediatric AML	GSE17855	Balgobind et al	6.49751	6.91661	8.06769	6.77696
pediatric AML	GSE17855	Balgobind et al	5.45107	5.94646	6.86087	4.5419
pediatric AML	GSE17855	Balgobind et al	5.49444	6.01357	7.46298	8.51589
pediatric AML	GSE17855	Balgobind et al	5.07959	5.53242	6.0129	3.89
pediatric AML	GSE17855	Balgobind et al	4.89277	5.90641	6.87981	4.3766
pediatric AML	GSE17855	Balgobind et al	5.28426	5.94909	8.0339	3.83756
pediatric AML	GSE17855	Balgobind et al	5.29725	5.47185	6.34302	4.4322
pediatric AML	GSE17855	Balgobind et al	5.04305	5.85787	6.68438	4.57325
pediatric AML	GSE17855	Balgobind et al	5.1801	5.86088	6.6738	3.92959
pediatric AML	GSE17855	Balgobind et al	5.56424	5.69397	7.00789	9.98541
pediatric AML	GSE17855	Balgobind et al	5.25258	5.98209	6.80901	4.41122
pediatric AML	GSE17855	Balgobind et al	5.17313	5.90332	7.78896	6.38894
pediatric AML	GSE17855	Balgobind et al	5.35111	6.36316	9.88359	6.30927
pediatric AML	GSE17855	Balgobind et al	5.40856	6.33018	6.96896	4.19264
pediatric AML	GSE17855	Balgobind et al	5.20285	6.1043	6.26029	4.35744
pediatric AML	GSE17855	Balgobind et al	5.13186	6.00266	7.09057	7.17901
pediatric AML	GSE17855	Balgobind et al	5.07027	5.8982	6.15496	3.94278
pediatric AML	GSE17855	Balgobind et al	5.19934	5.79463	6.53283	4.15893
pediatric AML	GSE17855	Balgobind et al	5.55075	6.11392	6.77888	4.14044
pediatric AML	GSE17855	Balgobind et al	5.44621	6.06391	6.74106	4.11209
pediatric AML	GSE17855	Balgobind et al	5.33879	5.64268	6.6986	6.61002
pediatric AML	GSE17855	Balgobind et al	5.58871	5.74762	6.96518	4.93382
pediatric AML	GSE17855	Balgobind et al	5.13205	5.79479	6.41358	3.62703
pediatric AML	GSE17855	Balgobind et al	5.23336	5.85363	6.9209	4.27407
pediatric AML	GSE17855	Balgobind et al	4.9859	5.71793	6.5559	4.05201
pediatric AML	GSE17855	Balgobind et al	5.16473	5.70993	7.07175	5.99795
pediatric AML	GSE17855	Balgobind et al	5.65475	6.20091	9.29828	8.56638
pediatric AML	GSE17855	Balgobind et al	5.23882	5.96399	6.86413	7.73311
pediatric AML	GSE17855	Balgobind et al	5.75013	6.05342	6.79667	8.13713
pediatric AML	GSE17855	Balgobind et al	5.04062	5.47429	6.25568	5.16596
pediatric AML	GSE17855	Balgobind et al	4.819	5.67873	5.92714	5.17977
pediatric AML	GSE17855	Balgobind et al	4.87395	6.08411	5.90205	3.88812
pediatric AML	GSE17855	Balgobind et al	5.31419	6.11651	6.18138	4.19123
pediatric AML	GSE17855	Balgobind et al	4.7405	5.51011	6.14651	4.53968
pediatric AML	GSE17855	Balgobind et al	5.1739	5.70511	6.20924	3.85001
pediatric AML	GSE17855	Balgobind et al	5.8529	5.9602	6.38255	7.93857
pediatric AML	GSE17855	Balgobind et al	5.70854	5.85332	6.89269	4.53954
pediatric AML	GSE17855	Balgobind et al	5.09456	5.88008	6.37888	7.91163
pediatric AML	GSE17855	Balgobind et al	5.24116	5.85839	6.80861	8.9693
pediatric AML	GSE17855	Balgobind et al	5.5886	6.00764	7.63549	7.4453
pediatric AML	GSE17855	Balgobind et al	4.56982	5.50746	5.98694	8.06026
pediatric AML	GSE17855	Balgobind et al	5.65119	6.25512	6.72918	5.99076
pediatric AML	GSE17855	Balgobind et al	5.3225	5.66594	6.13271	6.85831
pediatric AML	GSE17855	Balgobind et al	5.34177	5.97107	6.79041	3.93083
pediatric AML	GSE17855	Balgobind et al	5.16643	5.76436	6.38235	8.40015
pediatric AML	GSE17855	Balgobind et al	5.24439	5.82151	6.46496	4.44773
pediatric AML	GSE17855	Balgobind et al	5.28871	5.87512	6.84698	5.01426
pediatric AML	GSE17855	Balgobind et al	5.4479	5.58744	6.48553	6.04625
pediatric AML	GSE17855	Balgobind et al	5.43443	6.22079	6.31948	4.24098
pediatric AML	GSE17855	Balgobind et al	5.03325	6.0308	6.37968	4.05977
pediatric AML	GSE17855	Balgobind et al	5.0416	5.83149	6.65639	3.79133
pediatric AML	GSE17855	Balgobind et al	5.33565	5.64841	6.00579	10.9563
pediatric AML	GSE17855	Balgobind et al	5.19613	5.8343	6.71487	7.55859
pediatric AML	GSE17855	Balgobind et al	4.92387	5.78174	6.33699	4.90009
pediatric AML	GSE17855	Balgobind et al	5.12429	6.1287	6.99562	4.5841
pediatric AML	GSE17855	Balgobind et al	5.1933	6.71847	8.95984	8.79132
pediatric AML	GSE17855	Balgobind et al	5.07431	5.62383	6.74888	8.42073
pediatric AML	GSE17855	Balgobind et al	4.92542	5.70566	6.29996	4.14465
pediatric AML	GSE17855	Balgobind et al	5.32192	5.75913	6.27582	6.887
pediatric AML	GSE17855	Balgobind et al	5.52808	6.37248	6.71809	6.93889
pediatric AML	GSE17855	Balgobind et al	4.9948	5.64322	6.19623	4.36093
pediatric AML	GSE17855	Balgobind et al	4.97707	5.92239	6.56122	4.25091
pediatric AML	GSE17855	Balgobind et al	4.89386	5.62447	6.22168	3.73222
pediatric AML	GSE17855	Balgobind et al	5.14912	5.6927	6.31237	9.57837
pediatric AML	GSE17855	Balgobind et al	5.45427	6.3467	6.72913	4.52769
pediatric AML	GSE17855	Balgobind et al	5.09779	6.21022	6.76615	4.45849
pediatric AML	GSE17855	Balgobind et al	5.08675	5.74165	6.57206	4.44378
pediatric AML	GSE17855	Balgobind et al	4.89128	5.75374	6.29417	3.91659
pediatric AML	GSE17855	Balgobind et al	5.53202	5.92709	6.19591	8.5673
pediatric AML	GSE17855	Balgobind et al	5.09834	5.88327	6.25662	3.94823
pediatric AML	GSE17855	Balgobind et al	5.15531	5.76221	6.75166	4.17976
pediatric AML	GSE17855	Balgobind et al	5.08694	5.93874	7.28363	7.70448
pediatric AML	GSE17855	Balgobind et al	4.72265	5.69094	6.24361	4.0282
pediatric AML	GSE17855	Balgobind et al	5.04118	5.87627	6.89765	5.37783
pediatric AML	GSE17855	Balgobind et al	4.87516	5.81996	6.3597	6.26143
pediatric AML	GSE17855	Balgobind et al	4.85887	5.85345	7.39058	5.68024
pediatric AML	GSE17855	Balgobind et al	5.05393	5.95199	8.63303	5.45634
pediatric AML	GSE17855	Balgobind et al	4.97038	5.94413	5.94782	4.23481
pediatric AML	GSE17855	Balgobind et al	5.11413	5.43892	6.51896	4.57774
pediatric AML	GSE17855	Balgobind et al	5.49103	6.2553	9.76563	8.76997
pediatric AML	GSE17855	Balgobind et al	5.21571	5.76281	6.78821	4.14218
pediatric AML	GSE17855	Balgobind et al	4.87208	5.57492	6.55721	6.83603
pediatric AML	GSE17855	Balgobind et al	4.89465	5.84253	6.27975	5.02613
pediatric AML	GSE17855	Balgobind et al	5.41822	6.09316	6.62246	3.97041
pediatric AML	GSE17855	Balgobind et al	5.18024	5.64022	6.8474	8.31912
pediatric AML	GSE17855	Balgobind et al	6.41409	6.81913	7.05256	4.6281
pediatric AML	GSE17855	Balgobind et al	5.58455	6.38667	6.7123	5.22014
pediatric AML	GSE17855	Balgobind et al	5.01046	5.91716	6.44617	3.88739
pediatric AML	GSE17855	Balgobind et al	5.26827	5.7378	6.54545	7.42492
pediatric AML	GSE17855	Balgobind et al	4.90899	5.95864	6.76396	3.9032
pediatric AML	GSE17855	Balgobind et al	4.74727	5.71443	6.23796	4.24691
pediatric AML	GSE17855	Balgobind et al	5.23464	6.01227	7.38557	8.8198
pediatric AML	GSE17855	Balgobind et al	4.97113	5.81621	8.04634	7.83253
pediatric AML	GSE17855	Balgobind et al	5.1069	5.91892	9.08758	6.91453
pediatric AML	GSE17855	Balgobind et al	5.21447	5.96276	6.42932	3.93947
pediatric AML	GSE17855	Balgobind et al	5.28303	5.99527	6.9689	4.42679
pediatric AML	GSE17855	Balgobind et al	4.93156	5.74717	6.67469	5.97615
pediatric AML	GSE17855	Balgobind et al	5.04647	5.89712	7.26884	4.14987
pediatric AML	GSE17855	Balgobind et al	5.33343	6.07698	7.38559	8.1918
pediatric AML	GSE17855	Balgobind et al	5.24913	6.08256	8.42789	7.98034
pediatric AML	GSE17855	Balgobind et al	5.19451	5.71598	6.59075	8.69269
pediatric AML	GSE17855	Balgobind et al	4.89024	6.03183	6.76627	4.47459
pediatric AML	GSE17855	Balgobind et al	5.22536	5.98534	6.46345	4.08484
pediatric AML	GSE17855	Balgobind et al	4.82988	5.93589	6.17885	9.43806
pediatric AML	GSE17855	Balgobind et al	5.58062	5.8429	6.80714	9.19037
pediatric AML	GSE17855	Balgobind et al	5.13547	5.93241	6.69591	7.14106
pediatric AML	GSE17855	Balgobind et al	5.04852	5.73944	6.46484	4.09847
pediatric AML	GSE17855	Balgobind et al	4.87961	5.6603	6.76475	4.6483
pediatric AML	GSE17855	Balgobind et al	5.22933	5.54694	6.59927	8.854
pediatric AML	GSE17855	Balgobind et al	5.14434	5.58434	6.57174	3.87271
pediatric AML	GSE17855	Balgobind et al	4.8071	5.58503	6.13821	3.91038
pediatric AML	GSE17855	Balgobind et al	5.09051	5.94029	6.40061	3.87766
pediatric AML	GSE17855	Balgobind et al	4.83297	5.74868	6.34014	3.89994
pediatric AML	GSE17855	Balgobind et al	4.60418	5.61006	6.37988	4.08105
pediatric AML	GSE17855	Balgobind et al	4.99763	5.91161	6.44936	3.73543
pediatric AML	GSE17855	Balgobind et al	4.97712	6.01185	6.58624	3.96031
pediatric AML	GSE17855	Balgobind et al	5.1486	5.90027	7.43984	6.02578
pediatric AML	GSE17855	Balgobind et al	4.93574	5.71842	6.27743	4.13678
pediatric AML	GSE17855	Balgobind et al	5.46329	6.37304	8.83587	4.4766
pediatric AML	GSE17855	Balgobind et al	5.50552	5.99846	6.80105	4.04948
pediatric AML	GSE17855	Balgobind et al	5.03097	5.71674	6.39381	5.89967
pediatric AML	GSE17855	Balgobind et al	4.93769	5.90345	6.25303	3.86951
pediatric AML	GSE17855	Balgobind et al	5.26257	5.67959	6.67363	7.28428
pediatric AML	GSE17855	Balgobind et al	4.96528	5.86965	8.19044	4.58013
pediatric AML	GSE17855	Balgobind et al	4.8294	5.53206	6.49862	8.02703
pediatric AML	GSE17855	Balgobind et al	5.07419	5.80123	6.37285	4.37219
pediatric AML	GSE17855	Balgobind et al	5.14509	5.79031	6.3699	3.99665
pediatric AML	GSE17855	Balgobind et al	4.71493	5.89428	6.31322	4.22567
pediatric AML	GSE17855	Balgobind et al	4.93823	5.62858	6.40647	3.72589
pediatric AML	GSE17855	Balgobind et al	5.47381	5.68928	6.04982	4.06433
pediatric AML	GSE17855	Balgobind et al	5.12952	5.73474	7.65066	8.36484
pediatric AML	GSE17855	Balgobind et al	5.23411	5.7374	6.58576	7.57843
pediatric AML	GSE17855	Balgobind et al	4.84919	5.72932	6.41427	4.08535
pediatric AML	GSE17855	Balgobind et al	5.26948	5.53926	6.42555	6.42374
pediatric AML	GSE17855	Balgobind et al	5.8524	6.3907	6.70518	4.44076
pediatric AML	GSE17855	Balgobind et al	4.70281	5.51146	6.20753	3.60942
pediatric AML	GSE17855	Balgobind et al	5.0349	5.99258	6.41274	3.82843
pediatric AML	GSE17855	Balgobind et al	5.19024	5.77724	6.5227	4.64721
pediatric AML	GSE17855	Balgobind et al	4.95033	5.56528	7.01002	5.6452
pediatric AML	GSE17855	Balgobind et al	4.88863	5.66395	6.15765	7.49761
pediatric AML	GSE17855	Balgobind et al	4.92834	5.81895	6.54173	3.76867
pediatric AML	GSE17855	Balgobind et al	4.89053	5.87613	6.57263	5.35463
pediatric AML	GSE17855	Balgobind et al	4.91832	5.64701	5.8489	5.27491
pediatric AML	GSE17855	Balgobind et al	5.00484	6.14072	7.00043	4.46005
pediatric AML	GSE17855	Balgobind et al	4.97578	5.96883	6.60842	4.31335
pediatric AML	GSE17855	Balgobind et al	5.01848	5.73304	6.84229	6.77207
pediatric AML	GSE17855	Balgobind et al	6.50908	6.45109	8.14819	7.27851
pediatric AML	GSE17855	Balgobind et al	4.91564	5.7277	7.0062	4.89518
pediatric AML	GSE17855	Balgobind et al	5.25502	5.72452	6.62357	4.44158
pediatric AML	GSE17855	Balgobind et al	4.83636	5.87425	6.37737	3.67155
pediatric AML	GSE17855	Balgobind et al	4.56193	5.67221	6.758	4.24089
pediatric AML	GSE17855	Balgobind et al	5.24054	6.10458	6.41507	4.01511
pediatric AML	GSE17855	Balgobind et al	5.21974	5.92113	6.59158	3.64595
pediatric AML	GSE17855	Balgobind et al	4.82252	5.95905	6.38723	4.49005
pediatric AML	GSE17855	Balgobind et al	5.07067	6.17318	8.31898	7.46179
pediatric AML	GSE17855	Balgobind et al	5.23516	5.93037	7.02697	4.33032
pediatric AML	GSE17855	Balgobind et al	5.30882	6.08201	7.15798	4.07284
pediatric AML	GSE17855	Balgobind et al	5.0474	5.43445	6.27881	8.99031
pediatric AML	GSE17855	Balgobind et al	5.23669	5.70024	6.35804	4.18393
pediatric AML	GSE17855	Balgobind et al	5.05979	5.87627	6.48387	4.0622
pediatric AML	GSE17855	Balgobind et al	4.82122	5.41361	6.34215	4.35484
pediatric AML	GSE17855	Balgobind et al	5.41979	5.80081	6.55543	3.92846
pediatric AML	GSE17855	Balgobind et al	5.30047	5.85242	8.16546	7.06802
pediatric AML	GSE17855	Balgobind et al	5.55027	6.09947	6.80779	4.11166
pediatric AML	GSE17855	Balgobind et al	4.87309	5.325	6.01025	3.92517
pediatric AML	GSE17855	Balgobind et al	5.17961	5.80788	7.38918	4.45696
pediatric AML	GSE17855	Balgobind et al	5.2406	5.88968	6.75807	8.12675
pediatric AML	GSE17855	Balgobind et al	5.22403	6.04755	6.46842	8.88238
pediatric AML	GSE17855	Balgobind et al	5.20184	5.58632	6.30899	4.54555
pediatric AML	GSE17855	Balgobind et al	5.24347	5.91475	6.52055	3.88992
pediatric AML	GSE17855	Balgobind et al	4.6982	5.34971	6.50382	4.30829
pediatric AML	GSE17855	Balgobind et al	5.0245	5.79929	6.41489	4.05683
pediatric AML	GSE17855	Balgobind et al	5.23932	5.76433	7.24128	4.97087
pediatric AML	GSE17855	Balgobind et al	5.21664	6.69874	6.34932	4.63216
pediatric AML	GSE17855	Balgobind et al	4.89469	5.9485	6.66423	7.17282
pediatric AML	GSE17855	Balgobind et al	5.17395	5.87704	6.38241	3.85929
pediatric AML	GSE17855	Balgobind et al	5.05616	5.84566	6.04755	6.09814
pediatric AML	GSE17855	Balgobind et al	5.00787	5.82667	6.43007	3.59864
pediatric AML	GSE17855	Balgobind et al	5.13767	6.01142	7.0242	3.91444
pediatric AML	GSE17855	Balgobind et al	5.5175	6.37923	8.37999	5.86902
pediatric AML	GSE17855	Balgobind et al	4.83719	6.05348	8.42517	7.42486
pediatric AML	GSE17855	Balgobind et al	4.98575	5.91151	6.56344	7.43435
pediatric AML	GSE17855	Balgobind et al	4.97702	5.56246	6.46984	7.7456
pediatric AML	GSE17855	Balgobind et al	4.90764	5.86053	6.46414	7.68004
pediatric AML	GSE17855	Balgobind et al	4.70808	5.61247	6.38333	4.04196
pediatric AML	GSE17855	Balgobind et al	4.93262	5.56949	6.09761	3.97797
pediatric AML	GSE17855	Balgobind et al	5.13347	5.78076	6.13913	6.15649
pediatric AML	GSE17855	Balgobind et al	5.14528	5.81382	7.00206	6.04419
pediatric AML	GSE17855	Balgobind et al	5.29241	5.59799	6.5004	4.27009
pediatric AML	GSE17855	Balgobind et al	5.20795	6.0792	6.50143	4.46541
pediatric AML	GSE17855	Balgobind et al	5.14322	5.88147	6.22728	4.10036
pediatric AML	GSE17855	Balgobind et al	4.95671	6.10127	7.2504	8.82289
pediatric AML	GSE17855	Balgobind et al	5.16694	5.73747	6.47612	4.64121
pediatric AML	GSE17855	Balgobind et al	5.35874	5.87636	6.54675	9.8072
pediatric AML	GSE17855	Balgobind et al	4.81508	5.75469	6.41544	3.68836
pediatric AML	GSE17855	Balgobind et al	5.21226	5.70641	6.21108	6.50625
pediatric AML	GSE17855	Balgobind et al	5.36483	5.79408	7.21744	6.08726
pediatric AML	GSE17855	Balgobind et al	5.26409	5.89654	6.48154	3.95839
pediatric AML	GSE17855	Balgobind et al	5.27007	5.92868	6.40293	4.87615
pediatric AML	GSE17855	Balgobind et al	5.25118	6.06849	6.5369	4.23695
pediatric AML	GSE17855	Balgobind et al	5.13304	5.98395	6.52516	3.98049
pediatric AML	GSE17855	Balgobind et al	5.16625	5.81777	6.71691	8.13796
pediatric AML	GSE17855	Balgobind et al	5.34115	6.68788	6.48426	4.48481
pediatric AML	GSE17855	Balgobind et al	5.22838	5.99573	7.65517	8.24143
pediatric AML	GSE17855	Balgobind et al	5.05314	5.67812	6.27577	4.03349
pediatric AML	GSE17855	Balgobind et al	5.17545	5.80304	6.67293	4.22291
pediatric AML	GSE17855	Balgobind et al	4.82247	5.74389	6.30958	6.63441
pediatric AML	GSE17855	Balgobind et al	5.5495	5.7368	7.91192	8.23163
pediatric AML	GSE17855	Balgobind et al	5.22253	5.72125	8.57856	3.92183
pediatric AML	GSE17855	Balgobind et al	5.25623	5.99346	6.67009	4.085
pediatric AML	GSE17855	Balgobind et al	5.1169	5.76824	6.57403	3.79549
pediatric AML	GSE17855	Balgobind et al	5.64315	6.62285	7.88766	4.38381
pediatric AML	GSE17855	Balgobind et al	5.19822	5.83648	6.4239	4.03726
pediatric AML	GSE17855	Balgobind et al	5.60537	5.89399	7.93321	4.5065
pediatric AML	GSE17855	Balgobind et al	5.31172	5.97753	7.56736	4.54211
pediatric AML	GSE17855	Balgobind et al	5.25688	6.09491	6.93785	4.04361
pediatric AML	GSE17855	Balgobind et al	5.43483	6.29719	6.66415	5.80137
pediatric B-ALL	GSE13576	Meyer et al	4.15125	3.56435	5.07713	5.76303
pediatric B-ALL	GSE13576	Meyer et al	4.09351	3.25315	6.08603	2.72497
pediatric B-ALL	GSE13576	Meyer et al	3.90501	3.68678	4.8472	4.31991
pediatric B-ALL	GSE13576	Meyer et al	4.1341	3.817	5.21451	3.7272
pediatric B-ALL	GSE13576	Meyer et al	4.08277	3.33002	6.01398	3.72677
pediatric B-ALL	GSE13576	Meyer et al	4.21497	3.96901	4.78955	4.60066
pediatric B-ALL	GSE13576	Meyer et al	4.42222	3.74331	5.3333	3.64107
pediatric B-ALL	GSE13576	Meyer et al	5.01792	4.16052	6.7358	4.53008
pediatric B-ALL	GSE13576	Meyer et al	4.15946	3.52434	5.45308	3.01797
pediatric B-ALL	GSE13576	Meyer et al	4.53038	3.89666	5.95673	3.52233
pediatric B-ALL	GSE13576	Meyer et al	4.13665	4.26456	4.74231	3.36489
pediatric B-ALL	GSE13576	Meyer et al	3.90413	3.50552	5.07618	3.16265
pediatric B-ALL	GSE13576	Meyer et al	4.5094	3.34151	5.08497	3.0478
pediatric B-ALL	GSE13576	Meyer et al	4.90788	3.8191	8.11595	3.68272
pediatric B-ALL	GSE13576	Meyer et al	4.76772	3.89098	5.83939	3.01329
pediatric B-ALL	GSE13576	Meyer et al	4.28094	3.86602	6.05717	2.99439
pediatric B-ALL	GSE13576	Meyer et al	4.93666	4.1291	8.46245	3.29163
pediatric B-ALL	GSE13576	Meyer et al	4.84085	4.17021	5.48555	3.13066
pediatric B-ALL	GSE13576	Meyer et al	3.92641	3.75112	5.29682	3.19173
pediatric B-ALL	GSE13576	Meyer et al	4.10816	3.73587	4.97834	2.87694
pediatric B-ALL	GSE13576	Meyer et al	4.04866	3.55773	5.01238	2.68794
pediatric B-ALL	GSE13576	Meyer et al	4.27596	3.46979	4.66995	3.01797
pediatric B-ALL	GSE13576	Meyer et al	3.68837	3.5437	4.84542	3.00067
pediatric B-ALL	GSE13576	Meyer et al	3.87565	3.64785	4.9091	2.86761
pediatric B-ALL	GSE13576	Meyer et al	4.18369	3.75559	5.0359	3.03159
pediatric B-ALL	GSE13576	Meyer et al	4.14476	3.87085	5.15428	2.8591
pediatric B-ALL	GSE13576	Meyer et al	3.95364	3.92328	4.99399	2.84606
pediatric B-ALL	GSE13576	Meyer et al	4.33087	3.54159	5.13957	2.75931
pediatric B-ALL	GSE13576	Meyer et al	4.36655	3.88462	5.43316	3.08559
pediatric B-ALL	GSE13576	Meyer et al	4.13566	3.97071	4.96107	2.88556
pediatric B-ALL	GSE13576	Meyer et al	3.90126	3.61551	4.51551	2.95201
pediatric B-ALL	GSE13576	Meyer et al	4.43325	3.79899	6.18376	2.7814
pediatric B-ALL	GSE13576	Meyer et al	3.90697	3.64049	5.37911	3.16295
pediatric B-ALL	GSE13576	Meyer et al	3.98091	3.71936	5.51065	2.81489
pediatric B-ALL	GSE13576	Meyer et al	4.09451	3.87078	4.98266	2.96585
pediatric B-ALL	GSE13576	Meyer et al	4.06389	4.02967	5.51203	3.04579
pediatric B-ALL	GSE13576	Meyer et al	4.44643	3.89643	5.09803	3.24383
pediatric B-ALL	GSE13576	Meyer et al	5.21931	3.93585	5.39487	2.99059
pediatric B-ALL	GSE13576	Meyer et al	4.04932	3.54088	4.94845	3.85236
pediatric B-ALL	GSE13576	Meyer et al	3.93942	3.65377	4.91231	3.74308
pediatric B-ALL	GSE13576	Meyer et al	3.87794	3.67528	4.77209	2.88447
pediatric B-ALL	GSE13576	Meyer et al	4.12749	3.58515	4.61758	2.95645
pediatric B-ALL	GSE13576	Meyer et al	4.04803	3.89141	4.51003	3.49206
pediatric B-ALL	GSE13576	Meyer et al	4.71291	3.84516	5.08088	3.11559
pediatric B-ALL	GSE13576	Meyer et al	3.89791	3.34983	4.80234	2.96517
pediatric B-ALL	GSE13576	Meyer et al	4.53182	3.76494	7.23725	2.94206
pediatric B-ALL	GSE13576	Meyer et al	4.94442	3.35247	6.8677	3.76787
pediatric B-ALL	GSE13576	Meyer et al	4.7976	3.49873	7.88059	2.79941
pediatric B-ALL	GSE13576	Meyer et al	4.08649	3.94899	6.08551	4.91679
pediatric B-ALL	GSE13576	Meyer et al	4.89723	3.73533	8.0139	3.28364
pediatric B-ALL	GSE13576	Meyer et al	5.18877	3.58936	9.13077	3.90117
pediatric B-ALL	GSE13576	Meyer et al	4.16063	3.54369	5.79582	3.00917
pediatric B-ALL	GSE13576	Meyer et al	4.12393	3.72655	7.18802	2.8238
pediatric B-ALL	GSE13576	Meyer et al	4.44995	4.10739	6.50758	3.5004
pediatric B-ALL	GSE13576	Meyer et al	4.43807	3.74492	9.30501	3.63879
pediatric B-ALL	GSE13576	Meyer et al	6.09177	4.29636	10.1181	4.77113
pediatric B-ALL	GSE13576	Meyer et al	4.30244	3.61981	6.62629	3.24523
pediatric B-ALL	GSE13576	Meyer et al	4.31082	3.87895	5.06884	2.69669
pediatric B-ALL	GSE13576	Meyer et al	4.84742	4.27657	6.2967	2.88526
pediatric B-ALL	GSE13576	Meyer et al	4.22778	3.64491	5.06522	2.89564
pediatric B-ALL	GSE13576	Meyer et al	4.11258	3.86775	5.61238	3.21942
pediatric B-ALL	GSE13576	Meyer et al	4.14399	3.64877	4.61154	3.31932
pediatric B-ALL	GSE13576	Meyer et al	3.86626	3.94753	5.73097	3.7314
pediatric B-ALL	GSE13576	Meyer et al	4.25531	3.61723	6.71316	2.95274
pediatric B-ALL	GSE13576	Meyer et al	4.04424	3.75495	4.86999	3.0323
pediatric B-ALL	GSE13576	Meyer et al	4.26671	3.7968	5.60065	3.42111
pediatric B-ALL	GSE13576	Meyer et al	4.08231	3.64802	4.76801	3.66679
pediatric B-ALL	GSE13576	Meyer et al	4.5292	3.49765	6.85434	2.92173
pediatric B-ALL	GSE13576	Meyer et al	3.69238	3.66407	4.99331	2.86492
pediatric B-ALL	GSE13576	Meyer et al	3.9814	3.71603	5.94203	3.05481
pediatric B-ALL	GSE13576	Meyer et al	4.42676	3.59977	8.01853	3.71676
pediatric B-ALL	GSE13576	Meyer et al	4.13438	3.65802	4.68849	2.84798
pediatric B-ALL	GSE13576	Meyer et al	3.98192	3.85644	5.05898	2.98147
pediatric B-ALL	GSE13576	Meyer et al	4.00315	3.8948	5.13267	2.93913
pediatric B-ALL	GSE13576	Meyer et al	3.99943	3.78562	7.1611	3.65714
pediatric B-ALL	GSE13576	Meyer et al	4.04129	3.67079	4.82538	3.02159
pediatric B-ALL	GSE13576	Meyer et al	4.33628	3.97305	7.49675	3.31655
pediatric B-ALL	GSE13576	Meyer et al	3.90433	3.47479	4.62135	2.79365
pediatric B-ALL	GSE13576	Meyer et al	3.94105	3.28691	4.52334	3.15814
pediatric B-ALL	GSE13576	Meyer et al	4.36574	3.76197	7.34053	3.88094
pediatric B-ALL	GSE13576	Meyer et al	4.14542	3.77994	5.17016	5.6429
pediatric B-ALL	GSE13576	Meyer et al	4.07884	3.76574	6.17446	2.84172
pediatric B-ALL	GSE13576	Meyer et al	4.16455	3.47745	5.18358	2.87123
pediatric B-ALL	GSE13576	Meyer et al	4.3393	3.4127	6.27624	3.232
pediatric B-ALL	GSE13576	Meyer et al	4.32045	3.83177	5.29745	2.63311
pediatric B-ALL	GSE13576	Meyer et al	5.57796	3.35412	10.0547	3.92264
pediatric B-ALL	GSE13576	Meyer et al	5.64266	3.65503	9.60051	4.00834
pediatric B-ALL	GSE13576	Meyer et al	3.83337	3.791	5.10227	2.83108
pediatric B-ALL	GSE13576	Meyer et al	3.71432	3.4438	4.96662	2.94165
pediatric B-ALL	GSE13576	Meyer et al	3.86411	3.56503	4.86159	2.93697
pediatric B-ALL	GSE13576	Meyer et al	5.16235	3.67101	8.54679	3.58052
pediatric B-ALL	GSE13576	Meyer et al	4.15597	3.6112	5.23977	3.00451
pediatric B-ALL	GSE13576	Meyer et al	4.23699	3.89503	5.014	3.18539
pediatric B-ALL	GSE13576	Meyer et al	4.62458	3.90357	8.85735	3.93524
pediatric B-ALL	GSE13576	Meyer et al	4.14391	3.81199	4.69726	3.04742
pediatric B-ALL	GSE13576	Meyer et al	4.07499	3.79105	5.64854	2.58387
pediatric B-ALL	GSE13576	Meyer et al	5.43097	4.13347	8.61953	3.16649
pediatric B-ALL	GSE13576	Meyer et al	4.2004	3.99754	5.6367	2.9675
pediatric B-ALL	GSE13576	Meyer et al	4.24953	3.89381	5.3477	4.39807
pediatric B-ALL	GSE13576	Meyer et al	5.08408	3.74721	6.39415	2.7082
pediatric B-ALL	GSE13576	Meyer et al	4.24649	4.28645	5.68639	3.21285
pediatric B-ALL	GSE13576	Meyer et al	4.00124	3.68862	5.49103	3.94206
pediatric B-ALL	GSE13576	Meyer et al	4.49876	4.01005	6.49405	2.92249
pediatric B-ALL	GSE13576	Meyer et al	4.96615	3.9183	7.37966	3.82046
pediatric B-ALL	GSE13576	Meyer et al	5.3851	3.86302	8.2193	3.34679
pediatric B-ALL	GSE13576	Meyer et al	4.58789	4.00519	5.91565	3.30975
pediatric B-ALL	GSE13576	Meyer et al	4.08532	3.94586	6.0455	3.26602
pediatric B-ALL	GSE13576	Meyer et al	3.90082	3.7596	5.58709	3.25629
pediatric B-ALL	GSE13576	Meyer et al	3.93997	4.265	7.05317	4.89777
pediatric B-ALL	GSE13576	Meyer et al	4.11893	4.16108	8.36661	5.68464
pediatric B-ALL	GSE13576	Meyer et al	3.7434	3.95881	5.50083	3.35157
pediatric B-ALL	GSE13576	Meyer et al	3.35048	4.07235	5.49471	3.03841
pediatric B-ALL	GSE13576	Meyer et al	4.22931	4.15651	5.94728	3.14099
pediatric B-ALL	GSE13576	Meyer et al	3.38448	3.75172	5.56376	3.41992
pediatric B-ALL	GSE13576	Meyer et al	3.82023	3.85757	5.31723	2.97867
pediatric B-ALL	GSE13576	Meyer et al	4.01303	3.64147	5.45136	2.97502
pediatric B-ALL	GSE13576	Meyer et al	3.78226	3.58063	5.39977	2.97117
pediatric B-ALL	GSE13576	Meyer et al	4.02893	3.85798	5.86267	3.22896
pediatric B-ALL	GSE13576	Meyer et al	3.89842	3.62844	5.14834	2.97439
pediatric B-ALL	GSE13576	Meyer et al	4.11912	3.82788	5.42395	3.26388
pediatric B-ALL	GSE13576	Meyer et al	3.55183	4.18352	6.13985	2.93523
pediatric B-ALL	GSE13576	Meyer et al	4.07953	3.98327	6.52397	3.28332
pediatric B-ALL	GSE13576	Meyer et al	3.35659	3.76892	5.59309	3.10355
pediatric B-ALL	GSE13576	Meyer et al	3.83261	4.35649	6.47009	3.65847
pediatric B-ALL	GSE13576	Meyer et al	4.56511	3.82971	7.47905	3.41278
pediatric B-ALL	GSE13576	Meyer et al	4.14019	4.30862	6.35077	2.73258
pediatric B-ALL	GSE13576	Meyer et al	4.13663	4.24139	5.846	2.82286
pediatric B-ALL	GSE13576	Meyer et al	4.40756	4.29643	6.29799	3.15756
pediatric B-ALL	GSE13576	Meyer et al	4.38265	4.02337	6.65589	3.5325
pediatric B-ALL	GSE13576	Meyer et al	4.32562	3.68415	5.62356	2.80651
pediatric B-ALL	GSE13576	Meyer et al	3.89143	4.26585	6.01619	3.13921
pediatric B-ALL	GSE13576	Meyer et al	3.78548	4.02389	5.71513	2.9414
pediatric B-ALL	GSE13576	Meyer et al	4.17196	3.84271	5.66079	3.18675
pediatric B-ALL	GSE13576	Meyer et al	3.74887	3.93861	5.42848	3.48624
pediatric B-ALL	GSE13576	Meyer et al	3.8659	3.97514	5.89038	3.03994
pediatric B-ALL	GSE13576	Meyer et al	4.38524	4.12365	5.87275	3.53151
pediatric B-ALL	GSE13576	Meyer et al	4.92876	4.38679	5.67703	3.05071
pediatric B-ALL	GSE13576	Meyer et al	4.18772	3.835	5.95513	4.01225
pediatric B-ALL	GSE13576	Meyer et al	4.99796	4.03839	7.92103	3.9014
pediatric B-ALL	GSE13576	Meyer et al	4.8839	3.68758	7.37222	4.43873
pediatric B-ALL	GSE13576	Meyer et al	4.79736	3.79656	7.34734	4.58509
pediatric B-ALL	GSE13576	Meyer et al	4.34293	3.97578	6.73619	3.44093
pediatric B-ALL	GSE13576	Meyer et al	4.43896	3.93726	6.54196	3.58529
pediatric B-ALL	GSE13576	Meyer et al	4.58277	4.17408	7.09226	3.19008
pediatric B-ALL	GSE13576	Meyer et al	3.90654	4.19764	6.41614	3.68624
pediatric B-ALL	GSE13576	Meyer et al	4.23975	4.31991	6.3853	3.88651
pediatric B-ALL	GSE13576	Meyer et al	4.30235	4.32949	6.56427	2.79425
pediatric B-ALL	GSE13576	Meyer et al	4.34733	4.35695	5.99019	3.02255
pediatric B-ALL	GSE13576	Meyer et al	4.79305	3.54718	9.67477	4.25799
pediatric B-ALL	GSE13576	Meyer et al	5.1286	3.7386	8.28861	4.77679
pediatric B-ALL	GSE13576	Meyer et al	4.46657	3.58464	5.06608	3.5103
pediatric B-ALL	GSE13576	Meyer et al	4.07097	4.06589	6.03691	3.89477
pediatric B-ALL	GSE13576	Meyer et al	4.03571	4.23221	5.86281	2.86712
pediatric B-ALL	GSE13576	Meyer et al	3.85471	3.94834	6.30796	3.24464
pediatric B-ALL	GSE13576	Meyer et al	4.37495	3.39425	7.44878	4.01063
pediatric B-ALL	GSE13576	Meyer et al	4.07119	4.09855	7.44493	4.45721
pediatric B-ALL	GSE13576	Meyer et al	3.92224	3.4928	5.30009	2.8605
pediatric B-ALL	GSE13576	Meyer et al	4.66632	3.8547	7.47955	3.98425
pediatric B-ALL	GSE13576	Meyer et al	3.86746	3.97703	6.93296	3.37579
pediatric B-ALL	GSE13576	Meyer et al	4.5252	4.18335	7.77498	3.66384
pediatric B-ALL	GSE13576	Meyer et al	3.73851	3.50467	6.13799	3.914
pediatric B-ALL	GSE13576	Meyer et al	4.04291	3.52984	9.44649	5.07458
pediatric B-ALL	GSE13576	Meyer et al	4.9309	4.31315	10.4294	3.15837
pediatric B-ALL	GSE13576	Meyer et al	4.25803	4.16617	7.81536	3.63901
pediatric B-ALL	GSE13576	Meyer et al	4.03181	4.09726	7.13325	3.39067
pediatric B-ALL	GSE13576	Meyer et al	3.63634	4.31517	5.63716	3.397
pediatric B-ALL	GSE13576	Meyer et al	4.0319	3.9586	6.46942	3.56102
pediatric B-ALL	GSE13576	Meyer et al	4.17519	3.89652	6.31135	3.41618
pediatric B-ALL	GSE13576	Meyer et al	4.37047	3.58329	7.46064	2.94096
pediatric B-ALL	GSE13576	Meyer et al	3.59906	3.75718	6.55236	3.24809
pediatric B-ALL	GSE13576	Meyer et al	4.46755	4.0069	7.6231	3.2954
pediatric B-ALL	GSE13576	Meyer et al	3.81089	4.10834	6.34078	2.98449
pediatric B-ALL	GSE13576	Meyer et al	3.64801	3.54779	5.6392	3.66713
pediatric B-ALL	GSE13576	Meyer et al	3.65063	3.61158	6.14178	3.4546
pediatric B-ALL	GSE13576	Meyer et al	3.93496	4.54744	7.37234	3.12715
pediatric B-ALL	GSE13576	Meyer et al	4.38201	3.6918	7.25844	4.12357
pediatric B-ALL	GSE13576	Meyer et al	3.65194	3.63534	6.34565	3.15718
pediatric B-ALL	GSE13576	Meyer et al	4.25961	4.70021	6.55098	3.55523
pediatric B-ALL	GSE13576	Meyer et al	4.7747	3.72562	7.00717	4.2134
pediatric B-ALL	GSE13576	Meyer et al	3.9613	5.06875	7.19696	4.43073
pediatric B-ALL	GSE13576	Meyer et al	4.36511	4.19401	6.21796	3.34506
pediatric B-ALL	GSE13576	Meyer et al	4.38565	3.92495	8.80221	5.10184
pediatric B-ALL	GSE13576	Meyer et al	3.42427	4.01897	6.0228	3.1235
pediatric B-ALL	GSE13576	Meyer et al	4.08908	3.72721	6.92853	3.41593
pediatric B-ALL	GSE13576	Meyer et al	4.1593	3.98259	8.25813	3.25965
pediatric B-ALL	GSE13576	Meyer et al	4.49853	4.04512	7.65557	3.35755
pediatric B-ALL	GSE13576	Meyer et al	3.89506	3.82629	5.97879	3.08613
pediatric B-ALL	GSE13576	Meyer et al	3.76574	3.55454	5.56471	3.12323
pediatric B-ALL	GSE13576	Meyer et al	4.32851	3.69801	5.63999	3.51044
pediatric B-ALL	GSE13576	Meyer et al	4.06997	4.05053	5.57663	2.77227
pediatric B-ALL	GSE13576	Meyer et al	4.07474	3.76495	5.65761	3.1346
pediatric B-ALL	GSE13576	Meyer et al	4.16106	3.75696	5.55419	2.86414
pediatric B-ALL	GSE13576	Meyer et al	4.20989	4.6629	6.28371	2.90504
pediatric B-ALL	GSE13576	Meyer et al	4.32555	4.35402	6.32889	3.39429
pediatric B-ALL	GSE13576	Meyer et al	4.27092	3.8191	6.45806	3.27981
pediatric B-ALL	GSE13576	Meyer et al	4.48927	4.18433	6.05534	3.31419
pediatric B-ALL	GSE13576	Meyer et al	4.44861	4.23189	5.45434	3.1594
pediatric T-ALL	GSE50999	Silveira et al	8.80287	12.6012	7.91609	8.85848
pediatric T-ALL	GSE50999	Silveira et al	7.89783	10.356	6.60184	8.24017
pediatric T-ALL	GSE50999	Silveira et al	8.28417	11.9547	6.41625	8.62302
pediatric T-ALL	GSE50999	Silveira et al	10.3757	12.6535	9.56324	8.98953
pediatric T-ALL	GSE50999	Silveira et al	12.1644	12.9108	6.64884	10.431
pediatric T-ALL	GSE50999	Silveira et al	9.07765	10.2295	5.80224	8.22825
pediatric T-ALL	GSE50999	Silveira et al	7.09579	12.8643	6.26972	8.97705
pediatric T-ALL	GSE50999	Silveira et al	11.8495	13.1883	8.74389	9.89787
pediatric T-ALL	GSE50999	Silveira et al	7.48819	12.6304	6.87289	8.56268
pediatric T-ALL	GSE50999	Silveira et al	11.7546	12.8323	10.8211	9.36622
pediatric T-ALL	GSE50999	Silveira et al	8.56169	12.3486	7.01095	8.25747
pediatric T-ALL	GSE50999	Silveira et al	10.0275	12.2633	7.69608	8.64812
pediatric T-ALL	GSE50999	Silveira et al	7.76042	12.8906	7.69469	8.79227
pediatric T-ALL	GSE50999	Silveira et al	9.40694	11.2509	6.464	9.0624
pediatric T-ALL	GSE50999	Silveira et al	5.68423	4.98082	5.95928	7.61328
pediatric T-ALL	GSE50999	Silveira et al	8.75331	12.1945	7.94049	8.68684
pediatric T-ALL	GSE50999	Silveira et al	6.53125	9.72146	6.17385	7.98804
pediatric T-ALL	GSE50999	Silveira et al	11.0158	12.8524	11.1581	8.74692
pediatric T-ALL	GSE50999	Silveira et al	10.7205	12.5603	8.22724	8.33442
pediatric T-ALL	GSE50999	Silveira et al	8.73026	12.6689	8.12297	9.05728
pediatric T-ALL	GSE50999	Silveira et al	8.46584	9.40071	7.5548	7.71791
pediatric T-ALL	GSE50999	Silveira et al	8.06788	8.8385	5.9461	7.89604
pediatric T-ALL	GSE50999	Silveira et al	4.55183	4.45187	5.44152	7.29898
pediatric T-ALL	GSE50999	Silveira et al	7.00408	11.9432	7.20063	8.52465
pediatric T-ALL	GSE50999	Silveira et al	6.31538	9.8648	5.14278	8.2429
pediatric T-ALL	GSE50999	Silveira et al	5.9512	6.00703	5.6768	7.84708
pediatric T-ALL	GSE50999	Silveira et al	8.43831	8.30488	6.89482	7.71307
pediatric T-ALL	GSE50999	Silveira et al	4.93655	5.02095	4.85979	7.31352
pediatric T-ALL	GSE50999	Silveira et al	7.48651	9.87211	6.83681	7.64261
pediatric T-ALL	GSE50999	Silveira et al	8.52853	12.3608	5.57226	7.86225
pediatric T-ALL	GSE50999	Silveira et al	8.59292	9.85699	6.75539	8.39831
pediatric T-ALL	GSE50999	Silveira et al	6.64511	8.54801	5.83652	7.57389
pediatric T-ALL	GSE50999	Silveira et al	11.8941	12.9971	8.98692	9.83584
pediatric T-ALL	GSE50999	Silveira et al	6.66494	5.67083	5.61182	7.54415
pediatric T-ALL	GSE50999	Silveira et al	8.67783	12.0952	7.81948	8.36781
pediatric T-ALL	GSE50999	Silveira et al	9.75339	11.8219	7.70977	8.21075
pediatric T-ALL	GSE50999	Silveira et al	9.91345	12.1049	7.87788	8.83121
pediatric T-ALL	GSE50999	Silveira et al	9.5024	10.8196	7.17075	8.06365
pediatric T-ALL	GSE50999	Silveira et al	6.70044	5.9051	6.22134	7.69905
pediatric T-ALL	GSE50999	Silveira et al	10.4326	11.4755	11.0802	8.2914
pediatric T-ALL	GSE50999	Silveira et al	10.581	11.7801	9.73556	8.35191
pediatric T-ALL	GSE50999	Silveira et al	12.0296	12.0206	7.11963	8.62991
pediatric T-ALL	GSE50999	Silveira et al	5.58014	11.5414	7.16518	8.24669

## Sheet: Figure 1 - panel B
	Fig. 1a
Dataset		Leukemia Type	Sample status	CD1A	CD1B	CD1C	CD1D
GSE18497	Staal et al	B-ALL	Diagnosis	5.05035	4.86602	6.8371	3.45323
GSE18497	Staal et al	B-ALL	Diagnosis	4.96656	5.25935	6.5045	3.493
GSE18497	Staal et al	B-ALL	Diagnosis	5.33944	4.61591	8.66875	3.67551
GSE18497	Staal et al	B-ALL	Diagnosis	4.26653	4.56524	5.86516	3.58016
GSE18497	Staal et al	B-ALL	Diagnosis	5.16774	5.43308	7.5098	3.43536
GSE18497	Staal et al	B-ALL	Diagnosis	4.90441	5.02941	6.49876	3.74268
GSE18497	Staal et al	B-ALL	Diagnosis	4.99093	5.55162	6.98825	4.18623
GSE18497	Staal et al	B-ALL	Diagnosis	4.7147	5.35629	5.40932	3.1769
GSE18497	Staal et al	B-ALL	Diagnosis	4.49933	4.46613	7.20197	3.17238
GSE18497	Staal et al	B-ALL	Diagnosis	4.70437	5.44031	6.56494	3.47566
GSE18497	Staal et al	B-ALL	Diagnosis	3.94085	4.35876	7.00572	3.63686
GSE18497	Staal et al	B-ALL	Diagnosis	4.9943	4.11913	8.84994	3.90653
GSE18497	Staal et al	B-ALL	Diagnosis	4.03087	5.21461	6.79375	3.62877
GSE18497	Staal et al	B-ALL	Diagnosis	4.68416	4.6648	7.74463	3.74317
GSE18497	Staal et al	B-ALL	Diagnosis	5.10201	7.04569	7.81449	3.35014
GSE18497	Staal et al	B-ALL	Diagnosis	5.37401	4.81291	9.1914	3.48248
GSE18497	Staal et al	B-ALL	Diagnosis	4.15682	4.28709	7.6553	3.88941
GSE18497	Staal et al	B-ALL	Diagnosis	4.48996	4.73197	8.18081	3.38883
GSE18497	Staal et al	B-ALL	Diagnosis	4.24003	4.61449	5.94571	3.50413
GSE18497	Staal et al	B-ALL	Diagnosis	5.03727	5.07072	7.72843	3.97974
GSE18497	Staal et al	B-ALL	Diagnosis	5.16471	5.05374	8.52965	3.60479
GSE18497	Staal et al	B-ALL	Diagnosis	5.62008	4.31742	11.1331	3.6088
GSE18497	Staal et al	B-ALL	Diagnosis	4.93845	4.31769	7.62508	3.20552
GSE18497	Staal et al	B-ALL	Diagnosis	5.37956	6.18833	7.08878	4.12007
GSE18497	Staal et al	B-ALL	Diagnosis	4.56922	4.66322	6.61734	3.22881
GSE18497	Staal et al	B-ALL	Diagnosis	3.99627	4.03256	5.64961	3.41254
GSE18497	Staal et al	B-ALL	Diagnosis	6.11555	4.71758	10.9502	4.51295
GSE18497	Staal et al	B-ALL	Relapse	5.26707	4.85354	6.70613	3.51039
GSE18497	Staal et al	B-ALL	Relapse	4.93643	5.26604	6.56052	3.27996
GSE18497	Staal et al	B-ALL	Relapse	5.47825	4.83174	7.23324	3.27038
GSE18497	Staal et al	B-ALL	Relapse	4.42866	5.39603	5.54189	3.22736
GSE18497	Staal et al	B-ALL	Relapse	4.55133	5.23926	6.43421	3.4987
GSE18497	Staal et al	B-ALL	Relapse	4.33921	4.52089	6.5747	3.27445
GSE18497	Staal et al	B-ALL	Relapse	4.27737	4.77402	5.63862	3.45337
GSE18497	Staal et al	B-ALL	Relapse	4.3826	4.66815	5.71514	3.43491
GSE18497	Staal et al	B-ALL	Relapse	5.01812	4.79263	9.13604	3.33918
GSE18497	Staal et al	B-ALL	Relapse	4.13819	4.91464	6.16176	3.31681
GSE18497	Staal et al	B-ALL	Relapse	4.24415	4.28275	5.36518	3.1825
GSE18497	Staal et al	B-ALL	Relapse	4.06078	4.32804	5.22617	3.44322
GSE18497	Staal et al	B-ALL	Relapse	4.62866	4.72591	6.54756	3.33405
GSE18497	Staal et al	B-ALL	Relapse	4.51905	4.87725	7.9888	4.22089
GSE18497	Staal et al	B-ALL	Relapse	4.18052	4.68644	5.86366	3.30384
GSE18497	Staal et al	B-ALL	Relapse	4.34885	4.75718	7.63276	5.21463
GSE18497	Staal et al	B-ALL	Relapse	4.34706	4.63521	7.86212	3.54337
GSE18497	Staal et al	B-ALL	Relapse	4.24881	4.11773	5.93901	3.37328
GSE18497	Staal et al	B-ALL	Relapse	4.15325	4.08239	8.84353	4.31227
GSE18497	Staal et al	B-ALL	Relapse	4.62617	4.7446	6.32064	3.78785
GSE18497	Staal et al	B-ALL	Relapse	5.08161	5.23142	8.12747	3.74561
GSE18497	Staal et al	B-ALL	Relapse	5.08893	4.31415	9.48385	4.27436
GSE18497	Staal et al	B-ALL	Relapse	3.78333	4.59005	6.01706	3.31769
GSE18497	Staal et al	B-ALL	Relapse	4.66341	4.71021	6.50148	3.48868
GSE18497	Staal et al	B-ALL	Relapse	4.27271	5.02693	7.11711	3.25345
GSE18497	Staal et al	B-ALL	Relapse	3.93466	4.34955	5.65	4.27627
GSE18497	Staal et al	B-ALL	Relapse	5.57376	5.46319	8.14555	3.57911
GSE18497	Staal et al	T-ALL	Diagnosis	5.38325	6.45492	6.79574	4.90985
GSE18497	Staal et al	T-ALL	Diagnosis	5.182	6.56398	6.64052	4.516
GSE18497	Staal et al	T-ALL	Diagnosis	5.95514	10.524	6.16636	5.1206
GSE18497	Staal et al	T-ALL	Diagnosis	6.52996	9.67101	7.34602	4.70069
GSE18497	Staal et al	T-ALL	Diagnosis	5.95812	7.15929	6.7281	5.21115
GSE18497	Staal et al	T-ALL	Diagnosis	7.03986	10.4545	7.33163	5.50756
GSE18497	Staal et al	T-ALL	Diagnosis	8.74519	8.40052	7.29435	4.97048
GSE18497	Staal et al	T-ALL	Diagnosis	11.5734	11.0697	8.02649	7.4118
GSE18497	Staal et al	T-ALL	Diagnosis	5.94149	6.5242	6.80023	5.42225
GSE18497	Staal et al	T-ALL	Diagnosis	8.48906	9.51168	8.05989	5.08762
GSE18497	Staal et al	T-ALL	Diagnosis	8.88119	11.822	7.61294	5.72493
GSE18497	Staal et al	T-ALL	Diagnosis	8.09247	8.20724	5.65543	4.49218
GSE18497	Staal et al	T-ALL	Diagnosis	6.38166	11.6195	6.42459	6.03913
GSE18497	Staal et al	T-ALL	Diagnosis	10.2032	10.5366	7.61057	6.06034
GSE18497	Staal et al	T-ALL	Relapse	4.85935	5.97189	6.2921	5.2618
GSE18497	Staal et al	T-ALL	Relapse	5.32288	6.47219	6.96481	4.70381
GSE18497	Staal et al	T-ALL	Relapse	6.26354	9.38257	5.90786	5.13725
GSE18497	Staal et al	T-ALL	Relapse	10.3064	9.72714	9.00229	6.18799
GSE18497	Staal et al	T-ALL	Relapse	5.03388	5.85884	6.10504	5.08283
GSE18497	Staal et al	T-ALL	Relapse	5.60892	7.67598	6.15141	5.43225
GSE18497	Staal et al	T-ALL	Relapse	5.89391	6.47888	5.9959	4.01435
GSE18497	Staal et al	T-ALL	Relapse	12.1015	12.4571	9.03525	7.27627
GSE18497	Staal et al	T-ALL	Relapse	6.47637	7.15077	6.75159	4.84643
GSE18497	Staal et al	T-ALL	Relapse	5.93798	7.40737	6.79911	4.13396
GSE18497	Staal et al	T-ALL	Relapse	7.48484	10.264	6.37929	5.25213
GSE18497	Staal et al	T-ALL	Relapse	12.3726	11.654	8.1701	4.98881
GSE18497	Staal et al	T-ALL	Relapse	7.04492	11.3004	6.77925	5.61946
GSE18497	Staal et al	T-ALL	Relapse	12.7488	12.323	7.96405	6.86634

## Sheet: Figure 2
Fig. 2c: MFI CD69-APC
DN4.99 TCR-JK cells				PZP8A6 TCR-JK cells				DN4.2 TCR-JK cells				P8E3 TCR-JK cells				DN7.6.16 TCR-JK cells
+ THP-1-CD1c	+THP-1-WT	+ THP-1-CD1c + mLPA	+ THP-1-WT + mLPA	+ THP-1-CD1c	+THP-1-WT	+ THP-1-CD1c + mLPA	+ THP-1-WT + mLPA	+ THP-1-CD1c	+THP-1-WT	+ THP-1-CD1c + mLPA	+ THP-1-WT + mLPA	+ THP-1-CD1c	+THP-1-WT	+ THP-1-CD1c + mLPA	+ THP-1-WT + mLPA	+ THP-1-CD1c	+THP-1-WT	+ THP-1-CD1c + mLPA	+ THP-1-WT + mLPA
638	199	2310	557	362.5	46.5	1172.5	284.5	266.5	59.5	1231	167.5	0.4	5.8	10.2	13.2	46	111	55	232
777	200	2158	460	324.5	57.5	1076.5	297.5	261	57.5	1142.5	153.5	0.8	5.6	10.2	16.2	55	76	70	257
707.5	199	2462	508.5	343.5	52	1124.5	291	256	58.5	1319.5	160.5	0	5.7	10.3	14.7	36	93.5	62.5	207
Fig. 2d: MFI CD69-APC
DN4.99 TCR-JK cells				PZP8A6 TCR-JK cells				DN4.2 TCR-JK cells				P8E3 TCR-JK cells				DN7.6.16 TCR-JK cells
+ K562-CD1c	+K562-WT	+ K562-CD1c + mLPA	+ K562-WT + mLPA	+ K562-CD1c	+K562-WT	+ K562-CD1c + mLPA	+ K562-WT + mLPA	+ K562-CD1c	+K562-WT	+ K562-CD1c + mLPA	+ K562-WT + mLPA	+ K562-CD1c	+K562-WT	+ K562-CD1c + mLPA	+ K562-WT + mLPA	+ K562-CD1c	+K562-WT	+ K562-CD1c + mLPA	+ K562-WT + mLPA
1663	0	4566	0	1970	0	3473	0	520.5	0	1732.5	0	0	0	0	0	0	0	0	0
1664	0	4521	0	2070	0	3513	0	603.5	0	1879.5	0	0	0	0	0	0	0	0	0
1670	0	4543.5	0	1870	0	3493	0	562	0	1806	0	0	0	0	0	0	0	0	0
Fig. 2e
Log [mLPA] (pg/ml)	MFI CD69-APC
3.47712	1905.5	2724.5	2315	1371.5	1331.5	1351.5	1459	1389	1424
3.17609	2348.5	2269.5	2309	1331.5	1620.5	1476	1325	1277	1301
2.87506	1961.5	1772.5	1867	1318.5	857.5	1088	1105	1124	1114.5
2.57403	1376.5	1324.5	1350.5	832.5	940.5	886.5	860	945	902.5
2.273	1223.5	788.5	1006	311.5	525.5	418.5	626	395	510.5
1.97197	1736.5	213.5	975	374.5	387.5	381	340	378	359
1.67094	347.5	350	347	46.5	81.5	64	0	0	0
1.36991	0	0	0	0	0	0	0	0	0
1.19382	0	0	0	0	0	0	0	0	0
0	0	0	0	0	0	0	0	0	0
	DN4.99 TCR-JK cells			PZP8A6 TCR-JK cells			DN4.2 TCR-JK cells

## Sheet: Figure 3
Fig. 3c: IFN-g (ng/ml)
DN4.99 TCR-T cells		PZP8A6 TCR-T cells		DN4.2 TCR-T cells		T cells
+ THP-1-CD1c	+THP-1-WT	+ THP-1-CD1c	+THP-1-WT	+ THP-1-CD1c	+THP-1-WT	+ THP-1-CD1c	+THP-1-WT
5.98165	0	6.37	0.611	2.7	0	1.39	0.68
6.30233	0	5.85	0.612	3.35	0	0.61	0.66
5.66097	0	5.33	0.61	4.03619	0	2.20596	1.06925
						3.04547	1.27782

## Sheet: Figure 4
Fig. 4b: IFN-g (ng/ml)
+ THP-1-CD1c			+ MOLM-13-CD1c			+ K562-CD1c			+ NALM-6-CD1c			+ CCRF-SB			+ MOLT-4			+ C1R-CD1c
DN4.99 TCR-T cells		T cells	DN4.99 TCR-T cells		T cells	DN4.99 TCR-T cells		T cells	DN4.99 TCR-T cells		T cells	DN4.99 TCR-T cells		T cells	DN4.99 TCR-T cells		T cells	DN4.99 TCR-T cells		T cells
+ Isotype Control	+ aCD1c	+ Isotype Control	+ Isotype Control	+ aCD1c	+ Isotype Control	+ Isotype Control	+ aCD1c	+ Isotype Control	+ Isotype Control	+ aCD1c	+ Isotype Control	+ Isotype Control	+ aCD1c	+ Isotype Control	+ Isotype Control	+ aCD1c	+ Isotype Control	+ Isotype Control	+ aCD1c	+ Isotype Control
9.8	1.41	0	7.61	0	0	4.41	0	0	1.15	0	0	1.175	0	0	1.66	0.16	0	3.79	1.061	0.8
8.85	2.45	0	6.68	0	0	3.76	0	0	2.43	0	0	1.21	0	0	1.59	0.1	0	4.09	1.32	0.66
9.14	1.11	0	8.53	0	0	4.08	0	0	1.79	0	0	1.14	0	0	1.73	0.13	0	3.94	1.1905	1.02
12.23	1.98	0																		0.66
Fig. 4e: Elimination Index (%)
+ THP-1-CD1c		+ MOLM-13-CD1c		+ K562-CD1c		+ NALM-6-CD1c		+ CCRF-SB		+ MOLT-4		+ C1R-CD1c
DN4.99 TCR-T cells		DN4.99 TCR-T cells		DN4.99 TCR-T cells		DN4.99 TCR-T cells		DN4.99 TCR-T cells		DN4.99 TCR-T cells		DN4.99 TCR-T cells
+ Isotype Control	+ aCD1c	+ Isotype Control	+ aCD1c	+ Isotype Control	+ aCD1c	+ Isotype Control	+ aCD1c	+ Isotype Control	+ aCD1c	+ Isotype Control	+ aCD1c	+ Isotype Control	+ aCD1c
99.564	59.3133	94.8832	32.4519	67.5771	0	94.1279	32.5394	98.4496	0	98.5831	0	57.6154	21.4066
99.981	57.3758	93.544	32.4519	69.9266	0	93.5815	11.4869	97.9893	0	98.6553	0	59.5385	22.1451
99.7725	58.3446	94.2136	32.4519	68.7518	0	93.85	22.01	98.21	0	98.6192	0	58.5769	21.7758

## Sheet: Figure 5
Fig. 5b: IFN-g (ng/ml)
DN4.99 TCR-T cells
+ B-ALL-31		+ AML-48		+ AML-32		+ AML-45		+AML-34		+AML-28		+ AML-42		+ AML-44
+ Isotype Control	+ aCD1c	+ Isotype Control	+ aCD1c	+ Isotype Control	+ aCD1c	+ Isotype Control	+ aCD1c	+ Isotype Control	+ aCD1c	+ Isotype Control	+ aCD1c	+ Isotype Control	+ aCD1c	+ Isotype Control	+ aCD1c
0.76	0.26	3.24	1.4	1.61	0.19	3.18	0.26	2.46	0.21	0.93	0.56	3.78	2.33	1.01	0.47
0.98	0.12	3.43	0.33	1.11	0.17	2.56	0.13	1.42	0.36	1	0.6	2.9	1.96	0.74	0.52
0.87	0.26	3.61	0.86	1.36	0.15	2.87	0.4	1.94	0.28	0.96	0.52	3.34	2.14	0.87	0.5
Fig. 5d: Killing (%)
DN4.99 TCR-T cells
+ B-ALL-31		+ AML-48		+ AML-32		+ AML-45		+AML-11		+AML-34
+ Isotype Control	+ aCD1c	+ Isotype Control	+ aCD1c	+ Isotype Control	+ aCD1c	+ Isotype Control	+ aCD1c	+ Isotype Control	+ aCD1c	+ Isotype Control	+ aCD1c
85.3819	23.1584	70.7002	13.0615	54.3207	8.69716	40.9667	19.1131	37.13	0	20.5168	4.05
86.7921	39.0675	70.0342	0	47.8917	2.2176	37.2772	16.9845	37.5444	0	21.3064	6.6874
86.1	31	70.365	6.53	51.1	5.4	39.1219	18.0488	36.7226	0	20.9	1.42362

## Sheet: Figure 6
Fig. 6d: Elimination Index (%)
	+ B cells									+ monocytes									+ cDCs
# EXP	+ Isotype Control			+ aCD1c			+ Isotype Control + mLPA			+ Isotype Control			+ aCD1c			+ Isotype Control + mLPA			+ Isotype Control			+ aCD1c			+ Isotype Control + mLPA
148	28.9054	26.7877	27.9	0	0	0	0	0	0	1.18694	0	0.595	0	15.8349	7.915	71.9629	74.2813	73.15	10.9929	0	5.5	0	1.65017	0.825	50.335	47.9812	49.15
156	2.04082	0.816327	1.4	0	0	0	0	0	0	0	0	0	0	0	0	35.949	33.937	34.9	0	0	0	0	0	0	42.5963	43.5425	43.05
163	0	0	0	0	0	0				0	0	0	0	0	0				0	0	0	0	0	0
174	0	0	0	0	0	0	0	0	0	0	0	0	0	0	0	0	0	0	36.0656	2.29508	19.2	13.0849	4.50075	8.79	90.0641	88.6512	89.35
175	0	4.45559	2.25	0	0	0	0	0	0	17.052	17.052	17.052	0	31.2596	15.65	32.4535	50.4569	41.45
177	23.4078	28.4242	26.1	23.5946	23.1889	23.4	26.9543	28.5023	27.7	22.6838	23.208	22.95	0	0	0	28.2087	44.3478	36.27	0	0.543159	0.27	0	3.99295	2	18.2857	29.4429	23.85
Fig. 6e: Elimination Index (%)
	+ B cells						+ monocytes						+ cDCs
# EXP	+ Isotype Control			+ aCD1c			+ Isotype Control			+ aCD1c			+ Isotype Control			+ aCD1c
174	0	0	0	0	0	0	0	0	0	0	0	0	0	0	0	0	0	0
175	14.7343	13.285	14	27.6329	31.6908	29.65	0	0	0	0	0	0
177	0	0	0	0	0	0	26.7176	0	13.35	0	0	0	16.3437	34.6918	25.5	28.0511	13.7802	20.9

## Sheet: Figure 7
Fig. 7b: Leukemia_THP-1-CD1c (RLU)
	i.v. DN4.99 TCR-T cells					i.v. T cells					i.v. vehicle
Days from tumor injection	mouse #1	mouse#2	mouse #4	mouse #5	mouse #6	mouse #7	mouse #8	mouse #9	mouse #10	mouse #11	mouse#3	mouse #12	mouse #13	mouse #14	mouse #15
6	145	191	282	337	181	136	190	145	163	203	328	176	176	103	158
13	748	867	666	985	403	649	695	649	275	926	821	552	670	488	579
19	3832	4060	4279	3439	1706	3047	3175	4124	1852	5730	5346	3804	4270	2518	3412
28	2862	2269	7260	462	1087	12420	12593	12940	4180	55357	8802	33713	36478	6859
33	837	773	2206	1065	749	31755	16881	24300	10248	102673	28950	71585	61120	28015
41	46045	41510	74733	49905	35042	957840	1028209		397553	2807484	1868200	1894020	1638084	1020011
46	49320	19710	108748	36773	25848	1512036	1437132		634915	3575063	1988087	2802775	2465475	1276603
Fig. 7c: Survival
	Day of death from tumor injection	i.v. DN4.99 TCR-T cells	i.v. T cells	i.v. vehicle
mouse#1	98	1
mouse#6	80	1
mouse#7	84	1
mouse#11	98	1
mouse#12	84	1
mouse#3	80		1
mouse#4	84		1
mouse#9	75		1
mouse#13	80		1
mouse#14	75		1
mouse#2	84			1
mouse#5	73			1
mouse#8	73			1
mouse#10	42			1
mouse#15	73			1
Fig. 7d: Liver wight (g)
	NSG mice	i.v. DN4.99 TCR-T cells	i.v. T cells	i.v. vehicle
mouse #1	1.5	1.22	2.46	2.34
mouse #2	1.6	1.39	2	2.4
mouse #3	1.7	1.49	1.42	2.48
mouse #4	1.6	1.47	3.32	2.18
mouse #5		1.22

## Sheet: Figure 8
Fig. 8b: Leukemia_NALM-6-CD1c (RLU)
	i.v. DN4.99 TCR-T cells										i.v. DL15A31 TCR-T cells										i.v. vehicle
Days from tumor injection	mouse #11	mouse #12	mouse #13	mouse #14	mouse #15	mouse #16	mouse #17	mouse #18	mouse #19	mouse #20	mouse #1	mouse #2	mouse #3	mouse #4	mouse #5	mouse #26	mouse #27	mouse #28	mouse #29	mouse #30	mouse #6	mouse #7	mouse #8	mouse #9	mouse #10	mouse #21	mouse #22	mouse #23	mouse #24	mouse #25
0	0	0	0	0	0	0	0	0	0	0	0	0	0	0	0	0	0	0	0	0	0	0	0	0	0	0	0	0	0	0
3	196.5	250.5	305.5	314.5	241.5	360.5	68.5	205.5	196.5	269.5	237.5	91.5	191.5	300.5	100.5	105	178	-23	59	14	1313.5	237.5	264.5	200.5	154.5	251	242	233	141	306
6	433.5	698.5	451.5	980.5	889.5	816.5	488.5	698.5	351.5	1345.5	1953	1214	931	1834	1205	1514.5	1487.5	894.5	1514.5	1022.5	1743	1716	2227	1561	1269	1569.5	1469.5	1332.5	1423.5	1733.5
10	6702.5	11875.5	7696.5	12131.5	9822.5	11583.5	7842.5	10771.5	6866.5	11501.5	21306	16397	11141	28660	21543	18669.5	16771.5	14152.5	18140.5	13495.5	29345	31562	43734	35020	44793	18870.5	19143.5	25667.5	18906.5	24372.5
13	23595.5	98746.5	29955.5	36835.5	20602.5	26314.5	47356.5	104704	38651.5	82641.5	310610	256364	165264	299614	231198	221381	239439	130692	243901	286312	339572	303940	341726	311568	289286	254047	191617	249439	238609	309644
17	586146	1.03163e+06	573444	1.39605e+06	891300	865286	497518	644316	624396	1.30146e+06	2.49046e+06	3.0628e+06	1.54258e+06	2.5844e+06	1.07763e+06	2.25855e+06	2.25561e+06	1.85622e+06	2.20501e+06	2.38758e+06	2.17274e+06	1.73182e+06	2.89743e+06	1.72843e+06	1.65937e+06	2.34e+06	1.88373e+06	2.48285e+06	1.45054e+06	4.27364e+06
Fig.8c: Tumor cells_NALM-6-CD1c (%)
i.v. DN4.99 TCR-T cells										i.v. DL15A31 TCR-T cells										i.v. vehicle
mouse #11	mouse #12	mouse #13	mouse #14	mouse #15	mouse #16	mouse #17	mouse #18	mouse #19	mouse #20	mouse #1	mouse #2	mouse #3	mouse #4	mouse #5	mouse #26	mouse #27	mouse #28	mouse #29	mouse #30	mouse #6	mouse #7	mouse #8	mouse #9	mouse #10	mouse #21	mouse #22	mouse #23	mouse #24	mouse #25
3.17	10.81	17.01	17.55	18.62	7.62	4.09	8.16	12.63	11.13	58.03	18.49	18.99		35.55	20.96	29.74	13.44	45.99	21.23	60.88	53.49	43.38	55.58	50.22	48.87	39.6	31.91	44.41	55.37
Fig. 8e: Survival
	Day of death from tumor injection	i.v. DN4.99 TCR-T cells	i.v. DL15A31 TCR-T cells	i.v. vehicle
mouse #11	21	1
mouse #12	18	1
mouse #13	24	1
mouse #14	18	1
mouse #15	21	1
mouse #16	22	1
mouse #17	24	1
mouse #18	21	1
mouse #19	24	1
mouse #20	18	1
mouse #1	18		1
mouse #2	18		1
mouse #3	18		1
mouse #4	18		1
mouse #5	18		1
mouse #26	18		1
mouse #27	18		1
mouse #28	18		1
mouse #29	18		1
mouse #30	18		1
mouse #6	18			1
mouse #7	18			1
mouse #8	18			1
mouse #9	18			1
mouse #10	18			1
mouse #21	18			1
mouse #22	18			1
mouse #23	18			1
mouse #24	18			1
mouse #25	18			1
Fig. 8f: CD1c expression (MFI)
i.v. DN4.99 TCR-T cells										i.v. DL15A31 TCR-T cells									i.v. vehicle
mouse #11	mouse #12	mouse #13	mouse #14	mouse #15	mouse #16	mouse #17	mouse #18	mouse #19	mouse #20	mouse #1	mouse #2	mouse #3	mouse #5	mouse #26	mouse #27	mouse #28	mouse #29	mouse #30	mouse #6	mouse #7	mouse #8	mouse #9	mouse #10	mouse #21	mouse #22	mouse #23	mouse #24	mouse #25
3604	5158	2987	5029	2992	2894	4672	3777	2323	2826	8208	7663	7284	5268	6226	7397	5774	7714	6631	6335	7529	6253	7765	7529	7158	8281	7317	7414	7957

## Sheet: Figure 9
Fig. 9b: Leukemia_MOLM-13-CD1c (RLU)
	i.v. DN4.99 TCR-T cells					i.v. vehicle
Days from tumor injection	mouse #3	mouse #7	mouse #9	mouse #11	mouse #12	mouse #4	mouse #6	mouse #8	mouse #13	mouse #15
3	105	0	0	0	5	0	0	0	0	0
8	0	9	0	0	0	0	0	0	0	0
11	27	0	0	0	0	0	0	27	9	0
15	0	155	0	82	28	137	110	192	92	73
17	246	547	46	82	9	301	301	-37	82	9
21	297	1127	69	607	990	1675	1127	1583	1565	1227
24	994	2500	91	848	1259	3330	2089	3166	1898	1697
28	10922	11077	1515	9006	12920	17099	11716	24372	19645	16981
32	3859.5	13130.5	3147.5	5574.5	7390.5	24326.5	27391.5	111284		126220
36	23231	75633	7746	57786	60934
39	29901		10594
42	24814		18080
46	57722		41334
Fig. 9b INSET: Leukemia_MOLM-13-CD1c (RLU)
	i.v. DN4.99 TCR-T cells					i.v. vehicle
Days from tumor injection	mouse #3	mouse #7	mouse #9	mouse #11	mouse #12	mouse #4	mouse #6	mouse #8	mouse #13	mouse #15
15	0	155	0	82	28	137	110	192	92	73
17	246	547	46	82	9	301	301	0	82	9
21	297	1127	69	607	990	1675	1127	1583	1565	1227
24	994	2500	91	848	1259	3330	2089	3166	1898	1697
28	10922	11077	1515	9006	12920	17099	11716	24372	19645	16981
Fig. 9c: T cells (%)
Days from tumor injection	21	28	36	42
mouse #3	52.9098	5.8604	13.9535	52.5456
mouse #7	57.5355	7.665	42.1518
mouse #9	54.4582	5.6242	4.0552	30.856
mouse #11	62.725	10.1394	51.5042
mouse #12	62.3382	8.6564	47.4621
Fig. 9d: Survival
	Day of death from tumor injection	i.v. DN4.99 TCR-T cells	i.v. vehicle
mouse #3	49	1
mouse #7	39	1
mouse #9	48	1
mouse #11	36	1
mouse #12	38	1
mouse #4	34		1
mouse #6	32		1
mouse #8	32		1
mouse #13	31		1
mouse #15	32		1

[truncated: 3 more sheets: Supplementary Figure 1-panel A, Supplementary Figure 3, Supplementary Figure 4]
